# Supplementary material for: Hepatoprotective Activity of Lignin-Derived Polyphenols Dereplicated Using High-Resolution Mass Spectrometry, In Vivo Experiments, and Deep Learning
Source: Int J Mol Sci. 2022 Dec 16;23(24):16025. doi: 10.3390/ijms232416025 (PMC9781348; doi:10.3390/ijms232416025)
Supplement: Supplementary file 1 [file ijms-23-16025-s001.zip]

Archive with 3 entries (3 files):
- ijms-2059976-supplementary.pdf
- Supplementary-Table-S1.csv
- Supplementary-Table-S2.csv
