# Supplementary material for: Hepatoprotective Activity of Lignin-Derived Polyphenols Dereplicated Using High-Resolution Mass Spectrometry, In Vivo Experiments, and Deep Learning
Source: Int J Mol Sci. 2022 Dec 16;23(24):16025. doi: 10.3390/ijms232416025 (PMC9781348; doi:10.3390/ijms232416025)
Supplement: Supplementary file 1 [file ijms-23-16025-s001.zip › Supplementary-Table-S1.csv]

Number	mz	r	f	c	h	n	o	s	H/D exchange
4	211.0400641	0.00899	C13H8O3	13	8	0	3	0	1
7	213.0557142	0.01244	C13H10O3	13	10	0	3	0	2
12	217.0506288	0.0157	C12H10O4	12	10	0	4	0	1
15	219.0298934	0.01571	C11H8O5	11	8	0	5	0	1
16	221.0091579	0.01921	C10H6O6	10	6	0	6	0	0
17	221.0455434	0.00881	C11H10O5	11	10	0	5	0	2
21	225.0557142	0.01638	C14H10O3	14	10	0	3	0	1
23	225.1860001	0.01296	C14H26O2	14	26	0	2	0	0
24	227.0349787	0.01068	C13H8O4	13	8	0	4	0	2
25	227.0713642	0.01335	C14H12O3	14	12	0	3	0	0
30	229.0870143	0.01154	C14H14O3	14	14	0	3	0	0
31	229.1233998	0.01048	C15H18O2	15	18	0	2	0	0
32	231.0662789	0.01616	C13H12O4	13	12	0	4	0	1
33	233.0455434	0.0155	C12H10O5	12	10	0	5	0	0
34	233.0819289	0.01091	C13H14O4	13	14	0	4	0	1
38	237.0557142	0.01219	C15H10O3	15	10	0	3	0	2
40	237.1496146	0.01502	C14H22O3	14	22	0	3	0	0
41	239.0349787	0.01359	C14H8O4	14	8	0	4	0	0
43	239.0713642	0.01382	C15H12O3	15	12	0	3	0	2
45	241.0142433	0.00916	C13H6O5	13	6	0	5	0	0
46	241.0506288	0.02101	C14H10O4	14	10	0	4	0	0
47	241.0870143	0.01173	C15H14O3	15	14	0	3	0	0
48	241.1233998	0.01119	C16H18O2	16	18	0	2	0	1
50	243.0298934	0.01649	C13H8O5	13	8	0	5	0	0
51	243.0662789	0.02053	C14H12O4	14	12	0	4	0	1
54	245.0455434	0.01868	C13H10O5	13	10	0	5	0	0
55	245.0819289	0.01953	C14H14O4	14	14	0	4	0	0
56	247.024808	0.02158	C12H8O6	12	8	0	6	0	0
57	247.0611935	0.01841	C13H12O5	13	12	0	5	0	0
58	249.040458	0.01816	C12H10O6	12	10	0	6	0	1
59	249.0557142	0.01516	C16H10O3	16	10	0	3	0	2
60	249.0768435	0.01619	C13H14O5	13	14	0	5	0	2
64	251.0713642	0.01399	C16H12O3	16	12	0	3	0	1
65	251.0924936	0.00787	C13H16O5	13	16	0	5	0	3
67	251.1652646	0.0139	C15H24O3	15	24	0	3	0	0
71	253.0506288	0.02081	C15H10O4	15	10	0	4	0	0
72	253.0870143	0.01428	C16H14O3	16	14	0	3	0	0
74	254.9782517	0.01283	C9H4O9	9	4	0	9	0	1
75	255.0298934	0.02034	C14H8O5	14	8	0	5	0	1
76	255.0662789	0.03547	C15H12O4	15	12	0	4	0	2
79	255.2329503	0.25926	C16H32O2	16	32	0	2	0	1
80	257.0091579	0.01245	C13H6O6	13	6	0	6	0	1
81	257.0455434	0.0378	C14H10O5	14	10	0	5	0	3
82	257.0819289	0.0296	C15H14O4	15	14	0	4	0	3
84	259.024808	0.02828	C13H8O6	13	8	0	6	0	1
85	259.0611935	0.03002	C14H12O5	14	12	0	5	0	3
86	259.097579	0.01269	C15H16O4	15	16	0	4	0	0
88	261.040458	0.0269	C13H10O6	13	10	0	6	0	1
89	261.0557142	0.009	C17H10O3	17	10	0	3	0	2
90	261.0768435	0.01275	C14H14O5	14	14	0	5	0	0
91	261.1132291	0.00844	C15H18O4	15	18	0	4	0	0
92	263.0197226	0.02393	C12H8O7	12	8	0	7	0	0
94	263.0561081	0.02134	C13H12O6	13	12	0	6	0	0
95	263.0713642	0.0152	C17H12O3	17	12	0	3	0	1
96	263.0924936	0.0105	C14H16O5	14	16	0	5	0	2
97	263.1288791	0.0092	C15H20O4	15	20	0	4	0	0
99	265.0142433	0.01351	C15H6O5	15	6	0	5	0	0
100	265.0506288	0.01623	C16H10O4	16	10	0	4	0	2
102	265.0870143	0.02204	C17H14O3	17	14	0	3	0	1
107	267.0298934	0.02208	C15H8O5	15	8	0	5	0	1
108	267.0662789	0.04465	C16H12O4	16	12	0	4	0	3
109	267.1026644	0.02177	C17H16O3	17	16	0	3	0	1
112	269.0091579	0.01294	C14H6O6	14	6	0	6	0	0
113	269.0455434	0.05234	C15H10O5	15	10	0	5	0	3
114	269.0819289	0.03588	C16H14O4	16	14	0	4	0	3
115	269.1758293	0.00887	C15H26O4	15	26	0	4	0	0
118	271.024808	0.02957	C14H8O6	14	8	0	6	0	3
119	271.0611935	0.03374	C15H12O5	15	12	0	5	0	>3
120	271.097579	0.02215	C16H16O4	16	16	0	4	0	1
122	273.040458	0.0288	C14H10O6	14	10	0	6	0	2
123	273.0768435	0.0485	C15H14O5	15	14	0	5	0	1
124	273.1132291	0.01552	C16H18O4	16	18	0	4	0	0
125	273.1496146	0.01702	C17H22O3	17	22	0	3	0	0
126	275.0561081	0.0303	C14H12O6	14	12	0	6	0	3
127	275.0713642	0.01618	C18H12O3	18	12	0	3	0	0
128	275.0924936	0.02418	C15H16O5	15	16	0	5	0	>3
129	275.1288791	0.01045	C16H20O4	16	20	0	4	0	0
131	275.1652646	0.03125	C17H24O3	17	24	0	3	0	0
132	275.2016501	0.0293	C18H28O2	18	28	0	2	0	0
133	277.0353727	0.02167	C13H10O7	13	10	0	7	0	1
134	277.0506288	0.02081	C17H10O4	17	10	0	4	0	3
135	277.0717582	0.01597	C14H14O6	14	14	0	6	0	1
137	277.1081437	0.01089	C15H18O5	15	18	0	5	0	0
140	279.0298934	0.01635	C16H8O5	16	8	0	5	0	2
142	279.0662789	0.02606	C17H12O4	17	12	0	4	0	3
144	279.1026644	0.0201	C18H16O3	18	16	0	3	0	1
148	281.0091579	0.01376	C15H6O6	15	6	0	6	0	0
149	281.0455434	0.04425	C16H10O5	16	10	0	5	0	2
150	281.0819289	0.03549	C17H14O4	17	14	0	4	0	3
151	281.1183144	0.00888	C18H18O3	18	18	0	3	0	0
153	281.1758293	0.0099	C16H26O4	16	26	0	4	0	0
154	281.2122148	0.02571	C17H30O3	17	30	0	3	0	0
156	283.024808	0.03245	C15H8O6	15	8	0	6	0	0
157	283.0400641	0.01245	C19H8O3	19	8	0	3	0	1
158	283.0611935	0.05649	C16H12O5	16	12	0	5	0	>3
159	283.097579	0.02853	C17H16O4	17	16	0	4	0	3
160	283.17035	0.01299	C19H24O2	19	24	0	2	0	0
161	283.1914794	0.0166	C16H28O4	16	28	0	4	0	0
162	283.2278649	0.06918	C17H32O3	17	32	0	3	0	1
164	285.0040725	0.01073	C14H6O7	14	6	0	7	0	0
166	285.040458	0.04782	C15H10O6	15	10	0	6	0	0
167	285.0768435	0.04351	C16H14O5	16	14	0	5	0	>3
168	285.1132291	0.02564	C17H18O4	17	18	0	4	0	2
169	285.1496146	0.00873	C18H22O3	18	22	0	3	0	0
170	285.1860001	0.01125	C19H26O2	19	26	0	2	0	0
171	285.2071294	0.07722	C16H30O4	16	30	0	4	0	2
173	287.0197226	0.02646	C14H8O7	14	8	0	7	0	1
175	287.0561081	0.04376	C15H12O6	15	12	0	6	0	>3
176	287.0924936	0.04165	C16H16O5	16	16	0	5	0	3
177	287.1288791	0.01015	C17H20O4	17	20	0	4	0	1
178	287.1652646	0.01114	C18H24O3	18	24	0	3	0	0
180	287.2016501	0.01497	C19H28O2	19	28	0	2	0	0
182	289.0353727	0.03615	C14H10O7	14	10	0	7	0	1
183	289.0506288	0.02658	C18H10O4	18	10	0	4	0	0
184	289.0717582	0.04289	C15H14O6	15	14	0	6	0	>3
185	289.0870143	0.01848	C19H14O3	19	14	0	3	0	0
186	289.1081437	0.01576	C16H18O5	16	18	0	5	0	2
187	289.1445292	0.01996	C17H22O4	17	22	0	4	0	1
188	289.1809147	0.02718	C18H26O3	18	26	0	3	0	0
190	291.0298934	0.01377	C17H8O5	17	8	0	5	0	0
191	291.0510227	0.0343	C14H12O7	14	12	0	7	0	2
192	291.0662789	0.03037	C18H12O4	18	12	0	4	0	0
193	291.0874082	0.02105	C15H16O6	15	16	0	6	0	>3
194	291.1026644	0.02093	C19H16O3	19	16	0	3	0	1
195	291.1601793	0.01448	C17H24O4	17	24	0	4	0	0
196	291.1965648	0.18684	C18H28O3	18	28	0	3	0	1
199	293.0455434	0.03994	C17H10O5	17	10	0	5	0	3
200	293.0666728	0.0176	C14H14O7	14	14	0	7	0	1
201	293.0819289	0.03176	C18H14O4	18	14	0	4	0	3
202	293.1183144	0.01615	C19H18O3	19	18	0	3	0	1
205	295.024808	0.0403	C16H8O6	16	8	0	6	0	3
206	295.0611935	0.04951	C17H12O5	17	12	0	5	0	>3
207	295.097579	0.03448	C18H16O4	18	16	0	4	0	3
211	297.0040725	0.01281	C15H6O7	15	6	0	7	0	1
212	297.040458	0.0651	C16H10O6	16	10	0	6	0	>3
214	297.0768435	0.08114	C17H14O5	17	14	0	5	0	2
215	297.1132291	0.0255	C18H18O4	18	18	0	4	0	3
216	297.1496146	0.02001	C19H22O3	19	22	0	3	0	0
217	297.1707439	0.0155	C16H26O5	16	26	0	5	0	0
219	297.2071294	0.02226	C17H30O4	17	30	0	4	0	0
222	299.0197226	0.03537	C15H8O7	15	8	0	7	0	1
223	299.0561081	0.07988	C16H12O6	16	12	0	6	0	>3
224	299.0924936	0.04968	C17H16O5	17	16	0	5	0	>3
225	299.1288791	0.01378	C18H20O4	18	20	0	4	0	0
226	299.1652646	0.04275	C19H24O3	19	24	0	3	0	0
227	299.2016501	0.68628	C20H28O2	20	28	0	2	0	0
230	300.9989871	0.01281	C14H6O8	14	6	0	8	0	1
231	301.0142433	0.00983	C18H6O5	18	6	0	5	0	1
232	301.0353727	0.04471	C15H10O7	15	10	0	7	0	1
234	301.0717582	0.08482	C16H14O6	16	14	0	6	0	>3
235	301.0870143	0.02198	C20H14O3	20	14	0	3	0	0
236	301.1081437	0.0323	C17H18O5	17	18	0	5	0	>3
237	301.1445292	0.03058	C18H22O4	18	22	0	4	0	0
238	301.1809147	0.01478	C19H26O3	19	26	0	3	0	0
241	303.0298934	0.01282	C18H8O5	18	8	0	5	0	0
242	303.0510227	0.03615	C15H12O7	15	12	0	7	0	3
243	303.0662789	0.03587	C19H12O4	19	12	0	4	0	3
244	303.0874082	0.0365	C16H16O6	16	16	0	6	0	>3
246	303.1237937	0.01718	C17H20O5	17	20	0	5	0	2
247	303.1601793	0.01708	C18H24O4	18	24	0	4	0	0
248	303.1965648	0.01878	C19H28O3	19	28	0	3	0	0
250	305.0302873	0.0267	C14H10O8	14	10	0	8	0	0
251	305.0455434	0.02788	C18H10O5	18	10	0	5	0	1
252	305.0666728	0.02588	C15H14O7	15	14	0	7	0	>3
253	305.0819289	0.03693	C19H14O4	19	14	0	4	0	3
254	305.1030583	0.0132	C16H18O6	16	18	0	6	0	>3
255	305.1183144	0.01141	C20H18O3	20	18	0	3	0	2
256	305.1394438	0.00851	C17H22O5	17	22	0	5	0	0
258	305.1758293	0.02054	C18H26O4	18	26	0	4	0	0
259	305.2122148	0.05577	C19H30O3	19	30	0	3	0	0
261	307.024808	0.0244	C17H8O6	17	8	0	6	0	>3
262	307.0459373	0.02704	C14H12O8	14	12	0	8	0	1
263	307.0611935	0.04669	C18H12O5	18	12	0	5	0	>3
264	307.0823229	0.02358	C15H16O7	15	16	0	7	0	0
265	307.097579	0.03909	C19H16O4	19	16	0	4	0	3
266	307.1187084	0.01335	C16H20O6	16	20	0	6	0	1
268	307.1550939	0.01586	C17H24O5	17	24	0	5	0	3
269	307.1914794	0.08641	C18H28O4	18	28	0	4	0	0
272	309.0040725	0.01609	C16H6O7	16	6	0	7	0	0
273	309.040458	0.06004	C17H10O6	17	10	0	6	0	>3
274	309.0768435	0.073	C18H14O5	18	14	0	5	0	>3
275	309.0920997	0.01411	C22H14O2	22	14	0	2	0	0
276	309.0979729	0.00964	C15H18O7	15	18	0	7	0	0
277	309.1132291	0.03413	C19H18O4	19	18	0	4	0	1
279	309.1707439	0.01674	C17H26O5	17	26	0	5	0	0
281	309.2071294	0.08155	C18H30O4	18	30	0	4	0	0
284	311.0197226	0.03877	C16H8O7	16	8	0	7	0	>3
285	311.0561081	0.06988	C17H12O6	17	12	0	6	0	>3
287	311.0772375	0.01238	C14H16O8	14	16	0	8	0	0
288	311.0924936	0.07803	C18H16O5	18	16	0	5	0	>3
289	311.1288791	0.02699	C19H20O4	19	20	0	4	0	0
291	311.1652646	0.01469	C20H24O3	20	24	0	3	0	1
292	311.186394	0.0101	C17H28O5	17	28	0	5	0	0
294	311.2227795	0.54031	C18H32O4	18	32	0	4	0	0
297	313.0353727	0.05984	C16H10O7	16	10	0	7	0	>3
299	313.0717582	0.09938	C17H14O6	17	14	0	6	0	>3
301	313.1081437	0.05768	C18H18O5	18	18	0	5	0	0
302	313.1445292	0.03129	C19H22O4	19	22	0	4	0	3
303	313.1809147	0.29852	C20H26O3	20	26	0	3	0	2
304	313.2020441	0.01489	C17H30O5	17	30	0	5	0	0
306	313.2384296	0.59701	C18H34O4	18	34	0	4	0	0
308	315.0146372	0.02952	C15H8O8	15	8	0	8	0	0
309	315.0510227	0.07607	C16H12O7	16	12	0	7	0	>3
311	315.0874082	0.0961	C17H16O6	17	16	0	6	0	>3
313	315.1237937	0.03882	C18H20O5	18	20	0	5	0	3
314	315.1601793	0.02307	C19H24O4	19	24	0	4	0	3
315	315.1965648	0.19932	C20H28O3	20	28	0	3	0	0
316	315.2176941	0.01669	C17H32O5	17	32	0	5	0	0
318	317.0302873	0.03149	C15H10O8	15	10	0	8	0	0
319	317.0455434	0.02547	C19H10O5	19	10	0	5	0	1
320	317.0666728	0.08935	C16H14O7	16	14	0	7	0	>3
321	317.0819289	0.0418	C20H14O4	20	14	0	4	0	1
322	317.1030583	0.03228	C17H18O6	17	18	0	6	0	>3
324	317.1394438	0.01928	C18H22O5	18	22	0	5	0	3
325	317.1758293	0.0205	C19H26O4	19	26	0	4	0	0
326	317.2122148	0.16901	C20H30O3	20	30	0	3	0	1
328	319.0459373	0.03223	C15H12O8	15	12	0	8	0	>3
329	319.0611935	0.05266	C19H12O5	19	12	0	5	0	>3
330	319.0823229	0.0234	C16H16O7	16	16	0	7	0	1
331	319.097579	0.04978	C20H16O4	20	16	0	4	0	2
332	319.1187084	0.01876	C17H20O6	17	20	0	6	0	>3
334	319.1550939	0.01527	C18H24O5	18	24	0	5	0	0
336	319.1914794	0.02263	C19H28O4	19	28	0	4	0	0
337	319.2278649	0.08618	C20H32O3	20	32	0	3	0	1
339	321.040458	0.04566	C18H10O6	18	10	0	6	0	>3
340	321.0615874	0.01992	C15H14O8	15	14	0	8	0	>3
341	321.0768435	0.05814	C19H14O5	19	14	0	5	0	>3
342	321.0979729	0.01739	C16H18O7	16	18	0	7	0	>3
343	321.1132291	0.03669	C20H18O4	20	18	0	4	0	2
344	321.1343584	0.02012	C17H22O6	17	22	0	6	0	0
346	321.1707439	0.01997	C18H26O5	18	26	0	5	0	3
350	323.0197226	0.02863	C17H8O7	17	8	0	7	0	3
351	323.0561081	0.05892	C18H12O6	18	12	0	6	0	0
352	323.0713642	0.00927	C22H12O3	22	12	0	3	0	0
353	323.0772375	0.01453	C15H16O8	15	16	0	8	0	0
354	323.0924936	0.07472	C19H16O5	19	16	0	5	0	>3
355	323.113623	0.01071	C16H20O7	16	20	0	7	0	2
356	323.1288791	0.021	C20H20O4	20	20	0	4	0	0
358	323.1500085	0.00874	C17H24O6	17	24	0	6	0	>3
359	323.1652646	0.01216	C21H24O3	21	24	0	3	0	2
360	323.186394	0.03972	C18H28O5	18	28	0	5	0	3
362	323.2227795	0.05188	C19H32O4	19	32	0	4	0	1
365	325.0201165	0.0098	C13H10O10	13	10	0	10	0	>3
366	325.0353727	0.05812	C17H10O7	17	10	0	7	0	>3
369	325.0717582	0.08748	C18H14O6	18	14	0	6	0	>3
370	325.0870143	0.01052	C22H14O3	22	14	0	3	0	0
371	325.0928875	0.01081	C15H18O8	15	18	0	8	0	0
372	325.1081437	0.08559	C19H18O5	19	18	0	5	0	>3
373	325.1233998	0.01539	C23H18O2	23	18	0	2	0	0
375	325.1445292	0.03004	C20H22O4	20	22	0	4	0	1
376	325.1656586	0.02248	C17H26O6	17	26	0	6	0	2
377	325.1809147	0.02061	C21H26O3	21	26	0	3	0	1
378	325.2020441	0.05173	C18H30O5	18	30	0	5	0	1
380	325.2384296	0.0973	C19H34O4	19	34	0	4	0	0
381	325.2748151	0.11182	C20H38O3	20	38	0	3	0	2
384	327.0146372	0.03209	C16H8O8	16	8	0	8	0	1
385	327.0510227	0.07168	C17H12O7	17	12	0	7	0	>3
387	327.0874082	0.17783	C18H16O6	18	16	0	6	0	>3
388	327.1026644	0.01151	C22H16O3	22	16	0	3	0	1
389	327.1085376	0.01223	C15H20O8	15	20	0	8	0	0
390	327.1237937	0.04603	C19H20O5	19	20	0	5	0	>3
392	327.1601793	0.02685	C20H24O4	20	24	0	4	0	3
393	327.1965648	0.04108	C21H28O3	21	28	0	3	0	0
394	327.2176941	0.19596	C18H32O5	18	32	0	5	0	3
396	327.2540796	0.17476	C19H36O4	19	36	0	4	0	0
398	329.0302873	0.04733	C16H10O8	16	10	0	8	0	3
399	329.0455434	0.02666	C20H10O5	20	10	0	5	0	1
400	329.0666728	0.06249	C17H14O7	17	14	0	7	0	>3
401	329.0819289	0.0292	C21H14O4	21	14	0	4	0	1
402	329.1030583	0.081	C18H18O6	18	18	0	6	0	>3
403	329.1394438	0.03657	C19H22O5	19	22	0	5	0	>3
404	329.1758293	0.07939	C20H26O4	20	26	0	4	0	3
405	329.2122148	0.08319	C21H30O3	21	30	0	3	0	0
406	329.2333442	0.43266	C18H34O5	18	34	0	5	0	1
409	331.024808	0.01971	C19H8O6	19	8	0	6	0	1
410	331.0459373	0.0499	C16H12O8	16	12	0	8	0	>3
411	331.0611935	0.0327	C20H12O5	20	12	0	5	0	1
412	331.0823229	0.07692	C17H16O7	17	16	0	7	0	>3
413	331.097579	0.04485	C21H16O4	21	16	0	4	0	1
414	331.1187084	0.03891	C18H20O6	18	20	0	6	0	0
416	331.1550939	0.02667	C19H24O5	19	24	0	5	0	>3
417	331.1914794	0.06779	C20H28O4	20	28	0	4	0	3
420	331.2489943	0.1152	C18H36O5	18	36	0	5	0	0
424	333.040458	0.0362	C19H10O6	19	10	0	6	0	>3
425	333.0615874	0.07892	C16H14O8	16	14	0	8	0	>3
426	333.0768435	0.06871	C20H14O5	20	14	0	5	0	>3
427	333.0979729	0.03782	C17H18O7	17	18	0	7	0	3
428	333.1132291	0.06188	C21H18O4	21	18	0	4	0	3
429	333.1343584	0.01969	C18H22O6	18	22	0	6	0	>3
431	333.1707439	0.01915	C19H26O5	19	26	0	5	0	2
432	333.2071294	0.14781	C20H30O4	20	30	0	4	0	2
435	335.0197226	0.02801	C18H8O7	18	8	0	7	0	1
436	335.0561081	0.06608	C19H12O6	19	12	0	6	0	>3
437	335.0772375	0.02873	C16H16O8	16	16	0	8	0	>3
438	335.0924936	0.08464	C20H16O5	20	16	0	5	0	>3
439	335.113623	0.01991	C17H20O7	17	20	0	7	0	0
440	335.1288791	0.02487	C21H20O4	21	20	0	4	0	1
441	335.1500085	0.01714	C18H24O6	18	24	0	6	0	>3
443	335.186394	0.02067	C19H28O5	19	28	0	5	0	3
445	335.2227795	0.09722	C20H32O4	20	32	0	4	0	0
447	336.9989871	0.01488	C17H6O8	17	6	0	8	0	0
448	337.0353727	0.06573	C18H10O7	18	10	0	7	0	>3
449	337.0506288	0.00914	C22H10O4	22	10	0	4	0	0
450	337.0717582	0.08492	C19H14O6	19	14	0	6	0	1
451	337.0870143	0.01501	C23H14O3	23	14	0	3	0	0
452	337.0928875	0.01602	C16H18O8	16	18	0	8	0	0
453	337.1081437	0.06313	C20H18O5	20	18	0	5	0	>3
454	337.129273	0.01645	C17H22O7	17	22	0	7	0	3
455	337.1445292	0.01961	C21H22O4	21	22	0	4	0	0
456	337.1656586	0.01331	C18H26O6	18	26	0	6	0	2
457	337.1809147	0.01813	C22H26O3	22	26	0	3	0	0
458	337.2020441	0.02453	C19H30O5	19	30	0	5	0	0
462	339.0146372	0.04241	C17H8O8	17	8	0	8	0	1
463	339.0510227	0.06853	C18H12O7	18	12	0	7	0	>3
464	339.0662789	0.01748	C22H12O4	22	12	0	4	0	2
466	339.0874082	0.1111	C19H16O6	19	16	0	6	0	>3
467	339.1026644	0.01933	C23H16O3	23	16	0	3	0	0
468	339.1085376	0.0151	C16H20O8	16	20	0	8	0	0
469	339.1237937	0.05425	C20H20O5	20	20	0	5	0	>3
470	339.1449231	0.01421	C17H24O7	17	24	0	7	0	0
471	339.1601793	0.02927	C21H24O4	21	24	0	4	0	0
472	339.1813086	0.02069	C18H28O6	18	28	0	6	0	3
473	339.1965648	0.03916	C22H28O3	22	28	0	3	0	0
474	339.2176941	0.02663	C19H32O5	19	32	0	5	0	0
476	339.2540796	0.16304	C20H36O4	20	36	0	4	0	0
477	339.2904651	0.02736	C21H40O3	21	40	0	3	0	0
479	340.9939018	0.01186	C16H6O9	16	6	0	9	0	0
480	341.0302873	0.06152	C17H10O8	17	10	0	8	0	>3
482	341.0666728	0.11031	C18H14O7	18	14	0	7	0	>3
484	341.1030583	0.10506	C19H18O6	19	18	0	6	0	>3
485	341.1089315	0.02517	C12H22O11	12	22	0	11	0	0
486	341.1241877	0.01192	C16H22O8	16	22	0	8	0	0
487	341.1394438	0.06532	C20H22O5	20	22	0	5	0	3
488	341.1758293	0.0329	C21H26O4	21	26	0	4	0	0
489	341.1969587	0.03102	C18H30O6	18	30	0	6	0	1
490	341.2122148	0.05798	C22H30O3	22	30	0	3	0	0
491	341.2333442	0.04846	C19H34O5	19	34	0	5	0	0
493	341.3061152	0.01919	C21H42O3	21	42	0	3	0	1
495	343.0095518	0.03364	C16H8O9	16	8	0	9	0	0
498	343.0459373	0.06476	C17H12O8	17	12	0	8	0	>3
499	343.0611935	0.04847	C21H12O5	21	12	0	5	0	1
500	343.0823229	0.09041	C18H16O7	18	16	0	7	0	>3
501	343.097579	0.03277	C22H16O4	22	16	0	4	0	1
502	343.1187084	0.0672	C19H20O6	19	20	0	6	0	>3
504	343.1550939	0.04187	C20H24O5	20	24	0	5	0	>3
505	343.1914794	0.07028	C21H28O4	21	28	0	4	0	3
507	343.2278649	0.08505	C22H32O3	22	32	0	3	0	0
510	345.0252019	0.0347	C16H10O9	16	10	0	9	0	0
511	345.040458	0.03729	C20H10O6	20	10	0	6	0	3
512	345.0615874	0.0731	C17H14O8	17	14	0	8	0	>3
513	345.0768435	0.07013	C21H14O5	21	14	0	5	0	>3
514	345.0979729	0.08548	C18H18O7	18	18	0	7	0	0
515	345.1132291	0.03074	C22H18O4	22	18	0	4	0	0
516	345.1343584	0.0416	C19H22O6	19	22	0	6	0	>3
517	345.1707439	0.03311	C20H26O5	20	26	0	5	0	>3
518	345.2071294	0.05729	C21H30O4	21	30	0	4	0	0
521	345.2646443	0.01981	C19H38O5	19	38	0	5	0	0
523	347.0197226	0.02566	C19H8O7	19	8	0	7	0	0
524	347.040852	0.03695	C16H12O9	16	12	0	9	0	>3
525	347.0561081	0.06035	C20H12O6	20	12	0	6	0	>3
526	347.0772375	0.04399	C17H16O8	17	16	0	8	0	>3
527	347.0924936	0.07941	C21H16O5	21	16	0	5	0	1
528	347.113623	0.04687	C18H20O7	18	20	0	7	0	3
529	347.1288791	0.03139	C22H20O4	22	20	0	4	0	0
530	347.1500085	0.02222	C19H24O6	19	24	0	6	0	>3
532	347.186394	0.0589	C20H28O5	20	28	0	5	0	2
533	347.2227795	0.05029	C21H32O4	21	32	0	4	0	0
535	349.0353727	0.04989	C19H10O7	19	10	0	7	0	>3
536	349.056502	0.02594	C16H14O9	16	14	0	9	0	0
537	349.0717582	0.09486	C20H14O6	20	14	0	6	0	>3
538	349.0870143	0.01399	C24H14O3	24	14	0	3	0	2
539	349.0928875	0.03307	C17H18O8	17	18	0	8	0	1
540	349.1081437	0.07145	C21H18O5	21	18	0	5	0	>3
541	349.129273	0.02371	C18H22O7	18	22	0	7	0	>3
542	349.1445292	0.02249	C22H22O4	22	22	0	4	0	0
543	349.1656586	0.02047	C19H26O6	19	26	0	6	0	>3
545	349.2020441	0.0666	C20H30O5	20	30	0	5	0	>3
546	349.2384296	0.03664	C21H34O4	21	34	0	4	0	0
548	351.0146372	0.02707	C18H8O8	18	8	0	8	0	1
549	351.0510227	0.06798	C19H12O7	19	12	0	7	0	>3
551	351.0874082	0.10955	C20H16O6	20	16	0	6	0	>3
552	351.1026644	0.01646	C24H16O3	24	16	0	3	0	2
553	351.1085376	0.02007	C17H20O8	17	20	0	8	0	>3
554	351.1237937	0.06097	C21H20O5	21	20	0	5	0	>3
555	351.1449231	0.01429	C18H24O7	18	24	0	7	0	0
556	351.1601793	0.02332	C22H24O4	22	24	0	4	0	0
557	351.1813086	0.01602	C19H28O6	19	28	0	6	0	3
558	351.1965648	0.01973	C23H28O3	23	28	0	3	0	0
559	351.2176941	0.06982	C20H32O5	20	32	0	5	0	>3
560	351.2540796	0.03927	C21H36O4	21	36	0	4	0	0
563	353.0302873	0.05256	C18H10O8	18	10	0	8	0	>3
565	353.0666728	0.08649	C19H14O7	19	14	0	7	0	1
567	353.0878022	0.01005	C16H18O9	16	18	0	9	0	>3
568	353.1030583	0.10992	C20H18O6	20	18	0	6	0	>3
569	353.1183144	0.01638	C24H18O3	24	18	0	3	0	2
570	353.1241877	0.01387	C17H22O8	17	22	0	8	0	3
571	353.1394438	0.05062	C21H22O5	21	22	0	5	0	>3
572	353.1605732	0.01356	C18H26O7	18	26	0	7	0	3
573	353.1758293	0.02942	C22H26O4	22	26	0	4	0	3
575	353.1969587	0.01854	C19H30O6	19	30	0	6	0	3
576	353.2122148	0.0292	C23H30O3	23	30	0	3	0	0
582	355.0095518	0.02899	C17H8O9	17	8	0	9	0	1
583	355.024808	0.01843	C21H8O6	21	8	0	6	0	1
584	355.0459373	0.06492	C18H12O8	18	12	0	8	0	>3
586	355.0823229	0.12344	C19H16O7	19	16	0	7	0	0
587	355.097579	0.03006	C23H16O4	23	16	0	4	0	0
588	355.1187084	0.10592	C20H20O6	20	20	0	6	0	0
589	355.1339645	0.01424	C24H20O3	24	20	0	3	0	0
590	355.1550939	0.04047	C21H24O5	21	24	0	5	0	>3
591	355.1914794	0.0452	C22H28O4	22	28	0	4	0	3
592	355.2126087	0.01994	C19H32O6	19	32	0	6	0	1
593	355.2278649	0.07807	C23H32O3	23	32	0	3	0	0
594	355.2489943	0.1939	C20H36O5	20	36	0	5	0	1
597	357.0252019	0.04252	C17H10O9	17	10	0	9	0	>3
598	357.040458	0.03621	C21H10O6	21	10	0	6	0	0
599	357.0615874	0.08613	C18H14O8	18	14	0	8	0	>3
600	357.0768435	0.06175	C22H14O5	22	14	0	5	0	0
601	357.0979729	0.09535	C19H18O7	19	18	0	7	0	>3
602	357.1132291	0.03734	C23H18O4	23	18	0	4	0	0
603	357.1343584	0.05608	C20H22O6	20	22	0	6	0	3
604	357.1707439	0.04507	C21H26O5	21	26	0	5	0	>3
605	357.1918733	0.01024	C18H30O7	18	30	0	7	0	3
606	357.2071294	0.10904	C22H30O4	22	30	0	4	0	3
607	357.2282588	0.02484	C19H34O6	19	34	0	6	0	2
609	357.2646443	0.12331	C20H38O5	20	38	0	5	0	0
611	359.0197226	0.02321	C20H8O7	20	8	0	7	0	0
612	359.040852	0.04995	C17H12O9	17	12	0	9	0	>3
613	359.0561081	0.0456	C21H12O6	21	12	0	6	0	>3
614	359.0772375	0.06883	C18H16O8	18	16	0	8	0	2
615	359.0924936	0.06873	C22H16O5	22	16	0	5	0	3
616	359.113623	0.06007	C19H20O7	19	20	0	7	0	3
617	359.1288791	0.01831	C23H20O4	23	20	0	4	0	1
618	359.1500085	0.03316	C20H24O6	20	24	0	6	0	>3
620	359.186394	0.04284	C21H28O5	21	28	0	5	0	2
621	359.2075234	0.02908	C18H32O7	18	32	0	7	0	1
622	359.2227795	0.07086	C22H32O4	22	32	0	4	0	0
623	359.2439089	0.01862	C19H36O6	19	36	0	6	0	2
625	361.0353727	0.043	C20H10O7	20	10	0	7	0	3
626	361.056502	0.04596	C17H14O9	17	14	0	9	0	>3
627	361.0717582	0.08653	C21H14O6	21	14	0	6	0	>3
628	361.0928875	0.05406	C18H18O8	18	18	0	8	0	1
629	361.1081437	0.07991	C22H18O5	22	18	0	5	0	>3
631	361.129273	0.02933	C19H22O7	19	22	0	7	0	0
633	361.1656586	0.02515	C20H26O6	20	26	0	6	0	>3
635	361.2020441	0.03214	C21H30O5	21	30	0	5	0	3
637	361.2384296	0.02578	C22H34O4	22	34	0	4	0	0
638	363.0146372	0.0267	C19H8O8	19	8	0	8	0	0
639	363.0510227	0.06335	C20H12O7	20	12	0	7	0	>3
640	363.0662789	0.02373	C24H12O4	24	12	0	4	0	1
641	363.0721521	0.02881	C17H16O9	17	16	0	9	0	2
642	363.0874082	0.10897	C21H16O6	21	16	0	6	0	>3
643	363.1026644	0.02063	C25H16O3	25	16	0	3	0	2
644	363.1085376	0.03435	C18H20O8	18	20	0	8	0	>3
645	363.1237937	0.05233	C22H20O5	22	20	0	5	0	>3
646	363.1449231	0.02367	C19H24O7	19	24	0	7	0	>3
649	363.1813086	0.02305	C20H28O6	20	28	0	6	0	2
651	363.2176941	0.02168	C21H32O5	21	32	0	5	0	1
654	365.0302873	0.04472	C19H10O8	19	10	0	8	0	1
655	365.0514166	0.02773	C16H14O10	16	14	0	10	0	0
656	365.0666728	0.09612	C20H14O7	20	14	0	7	0	>3
657	365.0819289	0.03216	C24H14O4	24	14	0	4	0	1
658	365.0878022	0.02046	C17H18O9	17	18	0	9	0	>3
659	365.1030583	0.10754	C21H18O6	21	18	0	6	0	1
660	365.1183144	0.01167	C25H18O3	25	18	0	3	0	2
661	365.1241877	0.01715	C18H22O8	18	22	0	8	0	>3
662	365.1394438	0.05405	C22H22O5	22	22	0	5	0	1
663	365.1605732	0.01531	C19H26O7	19	26	0	7	0	0
664	365.1758293	0.03695	C23H26O4	23	26	0	4	0	0
665	365.1969587	0.02869	C20H30O6	20	30	0	6	0	3
672	367.0095518	0.02535	C18H8O9	18	8	0	9	0	1
674	367.0459373	0.06635	C19H12O8	19	12	0	8	0	>3
676	367.0823229	0.10212	C20H16O7	20	16	0	7	0	>3
677	367.097579	0.02052	C24H16O4	24	16	0	4	0	0
678	367.1034522	0.01841	C17H20O9	17	20	0	9	0	3
679	367.1187084	0.0691	C21H20O6	21	20	0	6	0	1
680	367.1339645	0.01784	C25H20O3	25	20	0	3	0	2
681	367.1398377	0.01166	C18H24O8	18	24	0	8	0	2
682	367.1550939	0.03417	C22H24O5	22	24	0	5	0	3
683	367.1762232	0.01379	C19H28O7	19	28	0	7	0	0
684	367.1914794	0.03595	C23H28O4	23	28	0	4	0	0
685	367.2126087	0.02219	C20H32O6	20	32	0	6	0	2
687	367.2489943	0.04938	C21H36O5	21	36	0	5	0	0
691	369.0252019	0.0316	C18H10O9	18	10	0	9	0	>3
693	369.0615874	0.07373	C19H14O8	19	14	0	8	0	>3
695	369.0979729	0.11574	C20H18O7	20	18	0	7	0	1
696	369.1132291	0.02081	C24H18O4	24	18	0	4	0	1
697	369.1191023	0.01141	C17H22O9	17	22	0	9	0	0
698	369.1343584	0.05122	C21H22O6	21	22	0	6	0	1
700	369.1707439	0.03135	C22H26O5	22	26	0	5	0	>3
701	369.1918733	0.01303	C19H30O7	19	30	0	7	0	>3
702	369.2071294	0.04987	C23H30O4	23	30	0	4	0	1
705	369.2646443	0.05502	C21H38O5	21	38	0	5	0	0
708	371.0044665	0.01885	C17H8O10	17	8	0	10	0	0
710	371.040852	0.05911	C18H12O9	18	12	0	9	0	>3
711	371.0561081	0.05443	C22H12O6	22	12	0	6	0	0
712	371.0772375	0.11931	C19H16O8	19	16	0	8	0	>3
713	371.0924936	0.06028	C23H16O5	23	16	0	5	0	0
714	371.113623	0.12456	C20H20O7	20	20	0	7	0	>3
715	371.1288791	0.0298	C24H20O4	24	20	0	4	0	2
716	371.1500085	0.03752	C21H24O6	21	24	0	6	0	>3
718	371.186394	0.05959	C22H28O5	22	28	0	5	0	>3
719	371.2227795	0.13861	C23H32O4	23	32	0	4	0	0
720	371.2439089	0.07772	C20H36O6	20	36	0	6	0	1
721	371.259165	0.02381	C24H36O3	24	36	0	3	0	1
724	373.0201165	0.0218	C17H10O10	17	10	0	10	0	0
725	373.0353727	0.03309	C21H10O7	21	10	0	7	0	0
726	373.056502	0.04277	C18H14O9	18	14	0	9	0	>3
727	373.0717582	0.08942	C22H14O6	22	14	0	6	0	>3
728	373.0928875	0.09564	C19H18O8	19	18	0	8	0	>3
729	373.1081437	0.07138	C23H18O5	23	18	0	5	0	3
730	373.129273	0.06438	C20H22O7	20	22	0	7	0	>3
732	373.1656586	0.03971	C21H26O6	21	26	0	6	0	>3
734	373.2020441	0.07251	C22H30O5	22	30	0	5	0	>3
735	373.2384296	0.07506	C23H34O4	23	34	0	4	0	2
738	373.2959445	0.01604	C21H42O5	21	42	0	5	0	1
739	375.0146372	0.01883	C20H8O8	20	8	0	8	0	0
740	375.0357666	0.03591	C17H12O10	17	12	0	10	0	3
741	375.0510227	0.06112	C21H12O7	21	12	0	7	0	>3
742	375.0721521	0.05118	C18H16O9	18	16	0	9	0	1
743	375.0874082	0.11883	C22H16O6	22	16	0	6	0	>3
744	375.1085376	0.05608	C19H20O8	19	20	0	8	0	2
745	375.1237937	0.0631	C23H20O5	23	20	0	5	0	2
746	375.1449231	0.03259	C20H24O7	20	24	0	7	0	>3
747	375.1601793	0.01844	C24H24O4	24	24	0	4	0	2
748	375.1813086	0.02585	C21H28O6	21	28	0	6	0	2
750	375.2176941	0.05514	C22H32O5	22	32	0	5	0	3
751	375.2540796	0.02258	C23H36O4	23	36	0	4	0	0
752	377.0302873	0.04145	C20H10O8	20	10	0	8	0	1
753	377.0514166	0.03405	C17H14O10	17	14	0	10	0	>3
754	377.0666728	0.08216	C21H14O7	21	14	0	7	0	>3
755	377.0819289	0.01953	C25H14O4	25	14	0	4	0	3
756	377.0878022	0.04118	C18H18O9	18	18	0	9	0	2
757	377.1030583	0.13264	C22H18O6	22	18	0	6	0	>3
758	377.1241877	0.02766	C19H22O8	19	22	0	8	0	>3
759	377.1394438	0.0499	C23H22O5	23	22	0	5	0	1
760	377.1605732	0.01989	C20H26O7	20	26	0	7	0	>3
761	377.1758293	0.03146	C24H26O4	24	26	0	4	0	0
762	377.1969587	0.03018	C21H30O6	21	30	0	6	0	>3
766	379.0095518	0.02434	C19H8O9	19	8	0	9	0	0
767	379.0459373	0.06376	C20H12O8	20	12	0	8	0	>3
769	379.0670667	0.0256	C17H16O10	17	16	0	10	0	1
770	379.0823229	0.08594	C21H16O7	21	16	0	7	0	>3
771	379.097579	0.01556	C25H16O4	25	16	0	4	0	3
772	379.1034522	0.02373	C18H20O9	18	20	0	9	0	>3
773	379.1187084	0.09034	C22H20O6	22	20	0	6	0	1
774	379.1398377	0.01141	C19H24O8	19	24	0	8	0	0
775	379.1550939	0.04947	C23H24O5	23	24	0	5	0	3
776	379.1762232	0.02374	C20H28O7	20	28	0	7	0	>3
777	379.1914794	0.03126	C24H28O4	24	28	0	4	0	0
778	379.2126087	0.02321	C21H32O6	21	32	0	6	0	2
782	379.3217653	0.01617	C24H44O3	24	44	0	3	0	2
783	381.0252019	0.04455	C19H10O9	19	10	0	9	0	1
786	381.0615874	0.07168	C20H14O8	20	14	0	8	0	0
787	381.0768435	0.03229	C24H14O5	24	14	0	5	0	0
788	381.0979729	0.10155	C21H18O7	21	18	0	7	0	>3
789	381.1132291	0.02592	C25H18O4	25	18	0	4	0	1
790	381.1191023	0.01857	C18H22O9	18	22	0	9	0	3
791	381.1343584	0.06954	C22H22O6	22	22	0	6	0	3
792	381.1554878	0.01052	C19H26O8	19	26	0	8	0	2
793	381.1707439	0.03449	C23H26O5	23	26	0	5	0	3
794	381.1918733	0.02326	C20H30O7	20	30	0	7	0	2
795	381.2071294	0.04153	C24H30O4	24	30	0	4	0	0
796	381.2282588	0.02818	C21H34O6	21	34	0	6	0	1
799	381.3374153	0.01629	C24H46O3	24	46	0	3	0	1
801	383.0044665	0.02014	C18H8O10	18	8	0	10	0	0
804	383.040852	0.05442	C19H12O9	19	12	0	9	0	>3
806	383.0713642	0.01286	C27H12O3	27	12	0	3	0	2
807	383.0772375	0.09416	C20H16O8	20	16	0	8	0	>3
808	383.0924936	0.04941	C24H16O5	24	16	0	5	0	1
809	383.0983668	0.01041	C17H20O10	17	20	0	10	0	0
810	383.113623	0.10509	C21H20O7	21	20	0	7	0	>3
812	383.1288791	0.02054	C25H20O4	25	20	0	4	0	2
813	383.1347523	0.01194	C18H24O9	18	24	0	9	0	0
814	383.1500085	0.05755	C22H24O6	22	24	0	6	0	3
815	383.186394	0.03298	C23H28O5	23	28	0	5	0	3
816	383.2075234	0.03042	C20H32O7	20	32	0	7	0	2
817	383.2227795	0.05034	C24H32O4	24	32	0	4	0	0
818	383.2439089	0.03929	C21H36O6	21	36	0	6	0	1
823	385.0201165	0.03387	C18H10O10	18	10	0	10	0	>3
825	385.056502	0.06306	C19H14O9	19	14	0	9	0	>3
826	385.0717582	0.06377	C23H14O6	23	14	0	6	0	1
827	385.0870143	0.01286	C27H14O3	27	14	0	3	0	1
828	385.0928875	0.0988	C20H18O8	20	18	0	8	0	>3
830	385.129273	0.15667	C21H22O7	21	22	0	7	0	>3
832	385.1656586	0.04228	C22H26O6	22	26	0	6	0	>3
833	385.2020441	0.05724	C23H30O5	23	30	0	5	0	0
834	385.2231734	0.02073	C20H34O7	20	34	0	7	0	3
835	385.2384296	0.05483	C24H34O4	24	34	0	4	0	0
836	385.2595589	0.03721	C21H38O6	21	38	0	6	0	0
839	387.0146372	0.02022	C21H8O8	21	8	0	8	0	0
840	387.0357666	0.03894	C18H12O10	18	12	0	10	0	3
841	387.0510227	0.06749	C22H12O7	22	12	0	7	0	1
842	387.0721521	0.06063	C19H16O9	19	16	0	9	0	>3
843	387.0874082	0.08954	C23H16O6	23	16	0	6	0	>3
844	387.1085376	0.09595	C20H20O8	20	20	0	8	0	>3
845	387.1237937	0.04529	C24H20O5	24	20	0	5	0	>3
846	387.1449231	0.06831	C21H24O7	21	24	0	7	0	>3
848	387.1813086	0.04381	C22H28O6	22	28	0	6	0	>3
850	387.2176941	0.08013	C23H32O5	23	32	0	5	0	3
851	387.2388235	0.02241	C20H36O7	20	36	0	7	0	1
853	387.275209	0.02979	C21H40O6	21	40	0	6	0	0
855	389.0150311	0.02277	C17H10O11	17	10	0	11	0	0
856	389.0302873	0.04089	C21H10O8	21	10	0	8	0	>3
857	389.0514166	0.05167	C18H14O10	18	14	0	10	0	>3
858	389.0666728	0.099	C22H14O7	22	14	0	7	0	>3
859	389.0819289	0.01617	C26H14O4	26	14	0	4	0	3
860	389.0878022	0.07193	C19H18O9	19	18	0	9	0	>3
861	389.1030583	0.1215	C23H18O6	23	18	0	6	0	>3
862	389.1241877	0.06011	C20H22O8	20	22	0	8	0	0
863	389.1394438	0.06147	C24H22O5	24	22	0	5	0	0
864	389.1605732	0.03025	C21H26O7	21	26	0	7	0	>3
866	389.1969587	0.04463	C22H30O6	22	30	0	6	0	>3
867	389.2333442	0.05655	C23H34O5	23	34	0	5	0	3
870	391.0095518	0.01889	C20H8O9	20	8	0	9	0	0
872	391.0459373	0.0722	C21H12O8	21	12	0	8	0	>3
873	391.0611935	0.01772	C25H12O5	25	12	0	5	0	1
874	391.0670667	0.03867	C18H16O10	18	16	0	10	0	>3
875	391.0823229	0.16332	C22H16O7	22	16	0	7	0	>3
876	391.097579	0.01711	C26H16O4	26	16	0	4	0	3
877	391.1034522	0.039	C19H20O9	19	20	0	9	0	>3
878	391.1187084	0.10717	C23H20O6	23	20	0	6	0	>3
879	391.1398377	0.03249	C20H24O8	20	24	0	8	0	>3
880	391.1550939	0.03741	C24H24O5	24	24	0	5	0	1
881	391.1762232	0.02444	C21H28O7	21	28	0	7	0	>3
883	391.2126087	0.04367	C22H32O6	22	32	0	6	0	>3
885	391.2489943	0.04809	C23H36O5	23	36	0	5	0	0
887	393.0252019	0.04599	C20H10O9	20	10	0	9	0	>3
889	393.0615874	0.08335	C21H14O8	21	14	0	8	0	2
890	393.0768435	0.02846	C25H14O5	25	14	0	5	0	1
891	393.0827168	0.0251	C18H18O10	18	18	0	10	0	>3
892	393.0920997	0.01508	C29H14O2	29	14	0	2	0	1
893	393.0979729	0.12991	C22H18O7	22	18	0	7	0	>3
894	393.1132291	0.02375	C26H18O4	26	18	0	4	0	3
895	393.1191023	0.02729	C19H22O9	19	22	0	9	0	0
896	393.1343584	0.086	C23H22O6	23	22	0	6	0	>3
897	393.1554878	0.02095	C20H26O8	20	26	0	8	0	3
898	393.1707439	0.03438	C24H26O5	24	26	0	5	0	2
899	393.1918733	0.0225	C21H30O7	21	30	0	7	0	>3
901	393.2282588	0.03842	C22H34O6	22	34	0	6	0	2
902	393.2646443	0.03319	C23H38O5	23	38	0	5	0	0
904	395.040852	0.0539	C20H12O9	20	12	0	9	0	>3
906	395.0772375	0.09003	C21H16O8	21	16	0	8	0	>3
907	395.0924936	0.03991	C25H16O5	25	16	0	5	0	1
908	395.0983668	0.02125	C18H20O10	18	20	0	10	0	2
909	395.113623	0.10839	C22H20O7	22	20	0	7	0	>3
910	395.1288791	0.02018	C26H20O4	26	20	0	4	0	3
911	395.1347523	0.01527	C19H24O9	19	24	0	9	0	1
912	395.1500085	0.06527	C23H24O6	23	24	0	6	0	1
913	395.1711379	0.01525	C20H28O8	20	28	0	8	0	3
914	395.186394	0.04462	C24H28O5	24	28	0	5	0	0
915	395.2075234	0.01629	C21H32O7	21	32	0	7	0	>3
916	395.2227795	0.03183	C25H32O4	25	32	0	4	0	0
917	395.2439089	0.08044	C22H36O6	22	36	0	6	0	2
918	395.259165	0.01919	C26H36O3	26	36	0	3	0	0
922	397.0201165	0.03833	C19H10O10	19	10	0	10	0	>3
924	397.056502	0.0643	C20H14O9	20	14	0	9	0	>3
926	397.0928875	0.0949	C21H18O8	21	18	0	8	0	>3
928	397.1140169	0.01334	C18H22O10	18	22	0	10	0	2
929	397.129273	0.09343	C22H22O7	22	22	0	7	0	0
930	397.1445292	0.01695	C26H22O4	26	22	0	4	0	1
932	397.1656586	0.04322	C23H26O6	23	26	0	6	0	3
933	397.2020441	0.04221	C24H30O5	24	30	0	5	0	3
935	397.2231734	0.01764	C21H34O7	21	34	0	7	0	>3
937	397.2595589	0.03658	C22H38O6	22	38	0	6	0	0
940	397.3687155	0.01437	C25H50O3	25	50	0	3	0	0
942	399.0357666	0.04699	C19H12O10	19	12	0	10	0	>3
944	399.0721521	0.06939	C20H16O9	20	16	0	9	0	>3
945	399.0874082	0.08422	C24H16O6	24	16	0	6	0	2
946	399.1085376	0.10214	C21H20O8	21	20	0	8	0	>3
947	399.1237937	0.04683	C25H20O5	25	20	0	5	0	0
948	399.129667	0.00987	C18H24O10	18	24	0	10	0	0
949	399.1449231	0.06767	C22H24O7	22	24	0	7	0	>3
950	399.1601793	0.02513	C26H24O4	26	24	0	4	0	1
951	399.1813086	0.03918	C23H28O6	23	28	0	6	0	>3
952	399.2176941	0.05796	C24H32O5	24	32	0	5	0	3
953	399.2388235	0.01319	C21H36O7	21	36	0	7	0	>3
955	399.275209	0.02799	C22H40O6	22	40	0	6	0	0
959	401.0302873	0.03283	C22H10O8	22	10	0	8	0	0
960	401.0514166	0.04839	C19H14O10	19	14	0	10	0	>3
961	401.0666728	0.08891	C23H14O7	23	14	0	7	0	3
962	401.0878022	0.07162	C20H18O9	20	18	0	9	0	>3
963	401.1030583	0.09297	C24H18O6	24	18	0	6	0	0
964	401.1241877	0.10451	C21H22O8	21	22	0	8	0	>3
966	401.1605732	0.04601	C22H26O7	22	26	0	7	0	>3
968	401.1969587	0.05116	C23H30O6	23	30	0	6	0	3
971	401.2333442	0.07	C24H34O5	24	34	0	5	0	3
975	403.0459373	0.06109	C22H12O8	22	12	0	8	0	>3
976	403.0611935	0.01589	C26H12O5	26	12	0	5	0	2
977	403.0670667	0.04431	C19H16O10	19	16	0	10	0	>3
978	403.0823229	0.11969	C23H16O7	23	16	0	7	0	>3
979	403.097579	0.02018	C27H16O4	27	16	0	4	0	3
980	403.1034522	0.06115	C20H20O9	20	20	0	9	0	>3
981	403.1187084	0.10201	C24H20O6	24	20	0	6	0	>3
982	403.1398377	0.08262	C21H24O8	21	24	0	8	0	0
983	403.1550939	0.03328	C25H24O5	25	24	0	5	0	0
984	403.1762232	0.03153	C22H28O7	22	28	0	7	0	>3
986	403.2126087	0.04517	C23H32O6	23	32	0	6	0	3
988	403.2489943	0.03541	C24H36O5	24	36	0	5	0	0
990	405.0252019	0.03279	C21H10O9	21	10	0	9	0	1
991	405.0615874	0.08095	C22H14O8	22	14	0	8	0	>3
992	405.0768435	0.02173	C26H14O5	26	14	0	5	0	2
993	405.0827168	0.02505	C19H18O10	19	18	0	10	0	>3
994	405.0979729	0.14599	C23H18O7	23	18	0	7	0	>3
995	405.1132291	0.01828	C27H18O4	27	18	0	4	0	2
996	405.1191023	0.03383	C20H22O9	20	22	0	9	0	>3
997	405.1343584	0.07001	C24H22O6	24	22	0	6	0	>3
998	405.1554878	0.04186	C21H26O8	21	26	0	8	0	>3
1000	405.1918733	0.03155	C22H30O7	22	30	0	7	0	>3
1002	405.2282588	0.05104	C23H34O6	23	34	0	6	0	2
1004	405.2646443	0.02251	C24H38O5	24	38	0	5	0	0
1005	407.0044665	0.01722	C20H8O10	20	8	0	10	0	0
1006	407.040852	0.05965	C21H12O9	21	12	0	9	0	>3
1009	407.0619813	0.02877	C18H16O11	18	16	0	11	0	0
1010	407.0772375	0.10147	C22H16O8	22	16	0	8	0	1
1011	407.0924936	0.02793	C26H16O5	26	16	0	5	0	2
1012	407.0983668	0.02673	C19H20O10	19	20	0	10	0	>3
1013	407.113623	0.11243	C23H20O7	23	20	0	7	0	2
1014	407.1347523	0.02814	C20H24O9	20	24	0	9	0	>3
1015	407.1500085	0.05037	C24H24O6	24	24	0	6	0	>3
1016	407.1652646	0.01067	C28H24O3	28	24	0	3	0	2
1017	407.1711379	0.01982	C21H28O8	21	28	0	8	0	0
1018	407.186394	0.03038	C25H28O5	25	28	0	5	0	0
1019	407.2075234	0.02004	C22H32O7	22	32	0	7	0	3
1021	407.2439089	0.03036	C23H36O6	23	36	0	6	0	0
1025	409.0201165	0.03568	C20H10O10	20	10	0	10	0	1
1026	409.0353727	0.01291	C24H10O7	24	10	0	7	0	0
1027	409.056502	0.06502	C21H14O9	21	14	0	9	0	>3
1029	409.0928875	0.10706	C22H18O8	22	18	0	8	0	>3
1030	409.1081437	0.02523	C26H18O5	26	18	0	5	0	2
1031	409.1140169	0.01628	C19H22O10	19	22	0	10	0	>3
1032	409.129273	0.09173	C23H22O7	23	22	0	7	0	>3
1033	409.1445292	0.02301	C27H22O4	27	22	0	4	0	3
1034	409.1504024	0.01122	C20H26O9	20	26	0	9	0	3
1035	409.1656586	0.04262	C24H26O6	24	26	0	6	0	>3
1036	409.1867879	0.01139	C21H30O8	21	30	0	8	0	3
1037	409.2020441	0.03905	C25H30O5	25	30	0	5	0	3
1038	409.2231734	0.02508	C22H34O7	22	34	0	7	0	2
1039	409.2384296	0.03233	C26H34O4	26	34	0	4	0	0
1040	409.2595589	0.03797	C23H38O6	23	38	0	6	0	1
1046	411.0357666	0.03843	C20H12O10	20	12	0	10	0	>3
1048	411.0721521	0.07275	C21H16O9	21	16	0	9	0	>3
1051	411.1026644	0.01123	C29H16O3	29	16	0	3	0	1
1052	411.1085376	0.08767	C22H20O8	22	20	0	8	0	>3
1053	411.1237937	0.03802	C26H20O5	26	20	0	5	0	1
1054	411.129667	0.01114	C19H24O10	19	24	0	10	0	0
1055	411.1449231	0.07941	C23H24O7	23	24	0	7	0	>3
1056	411.1601793	0.02075	C27H24O4	27	24	0	4	0	1
1058	411.1813086	0.04398	C24H28O6	24	28	0	6	0	>3
1059	411.2176941	0.04466	C25H32O5	25	32	0	5	0	3
1060	411.2388235	0.042	C22H36O7	22	36	0	7	0	3
1062	411.275209	0.02657	C23H40O6	23	40	0	6	0	0
1067	413.0302873	0.02515	C23H10O8	23	10	0	8	0	0
1068	413.0514166	0.05044	C20H14O10	20	14	0	10	0	>3
1069	413.0666728	0.06298	C24H14O7	24	14	0	7	0	1
1070	413.0878022	0.07247	C21H18O9	21	18	0	9	0	>3
1071	413.1030583	0.08732	C25H18O6	25	18	0	6	0	0
1073	413.1241877	0.08558	C22H22O8	22	22	0	8	0	>3
1074	413.1394438	0.03602	C26H22O5	26	22	0	5	0	0
1075	413.1605732	0.05075	C23H26O7	23	26	0	7	0	>3
1077	413.1969587	0.08281	C24H30O6	24	30	0	6	0	>3
1078	413.2180881	0.0127	C21H34O8	21	34	0	8	0	1
1079	413.2333442	0.06093	C25H34O5	25	34	0	5	0	>3
1080	413.2544736	0.02294	C22H38O7	22	38	0	7	0	0
1086	415.0306812	0.03563	C19H12O11	19	12	0	11	0	>3
1087	415.0459373	0.05326	C23H12O8	23	12	0	8	0	0
1088	415.0670667	0.05146	C20H16O10	20	16	0	10	0	>3
1089	415.0823229	0.12236	C24H16O7	24	16	0	7	0	>3
1090	415.097579	0.01485	C28H16O4	28	16	0	4	0	2
1091	415.1034522	0.0729	C21H20O9	21	20	0	9	0	2
1092	415.1187084	0.07578	C25H20O6	25	20	0	6	0	0
1093	415.1398377	0.06316	C22H24O8	22	24	0	8	0	>3
1095	415.1762232	0.03481	C23H28O7	23	28	0	7	0	>3
1097	415.2126087	0.06374	C24H32O6	24	32	0	6	0	>3
1098	415.2337381	0.01752	C21H36O8	21	36	0	8	0	1
1099	415.2489943	0.04073	C25H36O5	25	36	0	5	0	0
1100	415.2701236	0.0171	C22H40O7	22	40	0	7	0	0
1105	417.0252019	0.02719	C22H10O9	22	10	0	9	0	0
1107	417.0615874	0.08833	C23H14O8	23	14	0	8	0	>3
1108	417.0768435	0.01097	C27H14O5	27	14	0	5	0	2
1109	417.0827168	0.04095	C20H18O10	20	18	0	10	0	>3
1110	417.0979729	0.13946	C24H18O7	24	18	0	7	0	>3
1111	417.1191023	0.07819	C21H22O9	21	22	0	9	0	>3
1113	417.1554878	0.04017	C22H26O8	22	26	0	8	0	>3
1115	417.1918733	0.0312	C23H30O7	23	30	0	7	0	>3
1116	417.2071294	0.01651	C27H30O4	27	30	0	4	0	2
1117	417.2282588	0.05844	C24H34O6	24	34	0	6	0	3
1120	419.040852	0.05337	C22H12O9	22	12	0	9	0	>3
1121	419.0561081	0.02523	C26H12O6	26	12	0	6	0	0
1122	419.0772375	0.11512	C23H16O8	23	16	0	8	0	>3
1123	419.0924936	0.02842	C27H16O5	27	16	0	5	0	3
1124	419.0983668	0.0346	C20H20O10	20	20	0	10	0	>3
1125	419.113623	0.14954	C24H20O7	24	20	0	7	0	0
1127	419.1288791	0.01853	C28H20O4	28	20	0	4	0	2
1128	419.1347523	0.03646	C21H24O9	21	24	0	9	0	>3
1129	419.1500085	0.05823	C25H24O6	25	24	0	6	0	0
1130	419.1652646	0.01638	C29H24O3	29	24	0	3	0	2
1131	419.1711379	0.02989	C22H28O8	22	28	0	8	0	>3
1133	419.2075234	0.0321	C23H32O7	23	32	0	7	0	>3
1135	419.2439089	0.03446	C24H36O6	24	36	0	6	0	0
1138	421.0201165	0.0295	C21H10O10	21	10	0	10	0	0
1140	421.056502	0.068	C22H14O9	22	14	0	9	0	>3
1142	421.0776314	0.02108	C19H18O11	19	18	0	11	0	2
1143	421.0928875	0.14253	C23H18O8	23	18	0	8	0	>3
1144	421.1081437	0.02311	C27H18O5	27	18	0	5	0	3
1145	421.1140169	0.02076	C20H22O10	20	22	0	10	0	0
1146	421.129273	0.10519	C24H22O7	24	22	0	7	0	>3
1147	421.1504024	0.01666	C21H26O9	21	26	0	9	0	3
1148	421.1656586	0.06291	C25H26O6	25	26	0	6	0	0
1149	421.1867879	0.02231	C22H30O8	22	30	0	8	0	>3
1150	421.2020441	0.04084	C26H30O5	26	30	0	5	0	0
1151	421.2231734	0.02917	C23H34O7	23	34	0	7	0	>3
1153	421.2595589	0.03064	C24H38O6	24	38	0	6	0	0
1155	423.0357666	0.04242	C21H12O10	21	12	0	10	0	>3
1157	423.0721521	0.06508	C22H16O9	22	16	0	9	0	>3
1159	423.0932815	0.01739	C19H20O11	19	20	0	11	0	1
1160	423.1085376	0.15522	C23H20O8	23	20	0	8	0	>3
1161	423.1237937	0.03118	C27H20O5	27	20	0	5	0	2
1162	423.129667	0.01789	C20H24O10	20	24	0	10	0	>3
1163	423.1449231	0.06674	C24H24O7	24	24	0	7	0	>3
1164	423.1601793	0.01359	C28H24O4	28	24	0	4	0	2
1165	423.1660525	0.01704	C21H28O9	21	28	0	9	0	0
1166	423.1813086	0.03877	C25H28O6	25	28	0	6	0	3
1167	423.202438	0.01013	C22H32O8	22	32	0	8	0	2
1168	423.2176941	0.03916	C26H32O5	26	32	0	5	0	0
1169	423.2388235	0.03069	C23H36O7	23	36	0	7	0	3
1171	423.275209	0.03275	C24H40O6	24	40	0	6	0	0
1175	425.0150311	0.02345	C20H10O11	20	10	0	11	0	0
1177	425.0514166	0.05555	C21H14O10	21	14	0	10	0	1
1179	425.0878022	0.07519	C22H18O9	22	18	0	9	0	>3
1180	425.1030583	0.06101	C26H18O6	26	18	0	6	0	1
1181	425.1089315	0.01094	C19H22O11	19	22	0	11	0	0
1182	425.1241877	0.09164	C23H22O8	23	22	0	8	0	>3
1183	425.1394438	0.02906	C27H22O5	27	22	0	5	0	2
1184	425.1605732	0.04599	C24H26O7	24	26	0	7	0	>3
1185	425.1758293	0.01635	C28H26O4	28	26	0	4	0	2
1186	425.1969587	0.04174	C25H30O6	25	30	0	6	0	>3
1187	425.2180881	0.01213	C22H34O8	22	34	0	8	0	1
1188	425.2333442	0.04701	C26H34O5	26	34	0	5	0	0
1189	425.2544736	0.02764	C23H38O7	23	38	0	7	0	0
1190	425.2697297	0.04048	C27H38O4	27	38	0	4	0	0
1193	427.0306812	0.03235	C20H12O11	20	12	0	11	0	3
1194	427.0459373	0.03415	C24H12O8	24	12	0	8	0	0
1195	427.0670667	0.05759	C21H16O10	21	16	0	10	0	2
1197	427.1034522	0.06802	C22H20O9	22	20	0	9	0	>3
1198	427.1187084	0.07161	C26H20O6	26	20	0	6	0	0
1199	427.1398377	0.07977	C23H24O8	23	24	0	8	0	>3
1200	427.1550939	0.02759	C27H24O5	27	24	0	5	0	0
1201	427.1762232	0.043	C24H28O7	24	28	0	7	0	1
1202	427.1914794	0.02017	C28H28O4	28	28	0	4	0	2
1204	427.2126087	0.05462	C25H32O6	25	32	0	6	0	>3
1206	427.2337381	0.02292	C22H36O8	22	36	0	8	0	2
1207	427.2489943	0.05054	C26H36O5	26	36	0	5	0	0
1208	427.2701236	0.02673	C23H40O7	23	40	0	7	0	0
1212	429.0463313	0.03769	C20H14O11	20	14	0	11	0	>3
1213	429.0615874	0.06763	C24H14O8	24	14	0	8	0	0
1214	429.0768435	0.01875	C28H14O5	28	14	0	5	0	2
1215	429.0827168	0.05886	C21H18O10	21	18	0	10	0	2
1216	429.0979729	0.10533	C25H18O7	25	18	0	7	0	1
1217	429.1191023	0.07014	C22H22O9	22	22	0	9	0	>3
1220	429.1554878	0.05394	C23H26O8	23	26	0	8	0	>3
1222	429.1918733	0.03898	C24H30O7	24	30	0	7	0	>3
1224	429.2282588	0.06717	C25H34O6	25	34	0	6	0	3
1225	429.2493882	0.01941	C22H38O8	22	38	0	8	0	0
1227	429.2857737	0.01217	C23H42O7	23	42	0	7	0	0
1231	431.040852	0.05101	C23H12O9	23	12	0	9	0	1
1232	431.0619813	0.04025	C20H16O11	20	16	0	11	0	3
1233	431.0772375	0.11202	C24H16O8	24	16	0	8	0	>3
1234	431.0924936	0.02201	C28H16O5	28	16	0	5	0	3
1235	431.0983668	0.04317	C21H20O10	21	20	0	10	0	>3
1236	431.113623	0.12378	C25H20O7	25	20	0	7	0	>3
1237	431.1288791	0.01338	C29H20O4	29	20	0	4	0	3
1238	431.1347523	0.05577	C22H24O9	22	24	0	9	0	>3
1240	431.1711379	0.03328	C23H28O8	23	28	0	8	0	>3
1242	431.2075234	0.0358	C24H32O7	24	32	0	7	0	>3
1245	431.2439089	0.0572	C25H36O6	25	36	0	6	0	3
1248	431.3378093	0.17432	C24H48O6	24	48	0	6	0	0
1249	433.0201165	0.02596	C22H10O10	22	10	0	10	0	0
1250	433.056502	0.06448	C23H14O9	23	14	0	9	0	>3
1251	433.0717582	0.02245	C27H14O6	27	14	0	6	0	1
1252	433.0776314	0.03578	C20H18O11	20	18	0	11	0	>3
1253	433.0928875	0.14648	C24H18O8	24	18	0	8	0	>3
1254	433.1081437	0.02408	C28H18O5	28	18	0	5	0	>3
1255	433.1140169	0.03502	C21H22O10	21	22	0	10	0	>3
1256	433.129273	0.14178	C25H22O7	25	22	0	7	0	>3
1257	433.1504024	0.02527	C22H26O9	22	26	0	9	0	>3
1258	433.1656586	0.04129	C26H26O6	26	26	0	6	0	0
1259	433.1867879	0.02767	C23H30O8	23	30	0	8	0	>3
1261	433.2231734	0.04311	C24H34O7	24	34	0	7	0	3
1263	433.2595589	0.02975	C25H38O6	25	38	0	6	0	0
1266	435.0357666	0.04482	C22H12O10	22	12	0	10	0	2
1268	435.0721521	0.09077	C23H16O9	23	16	0	9	0	>3
1269	435.0874082	0.03114	C27H16O6	27	16	0	6	0	1
1270	435.0932815	0.01716	C20H20O11	20	20	0	11	0	>3
1271	435.1085376	0.17425	C24H20O8	24	20	0	8	0	>3
1272	435.1237937	0.03071	C28H20O5	28	20	0	5	0	2
1273	435.129667	0.02625	C21H24O10	21	24	0	10	0	>3
1274	435.1449231	0.09145	C25H24O7	25	24	0	7	0	0
1275	435.1660525	0.02961	C22H28O9	22	28	0	9	0	>3
1276	435.1813086	0.04475	C26H28O6	26	28	0	6	0	3
1277	435.202438	0.02034	C23H32O8	23	32	0	8	0	>3
1279	435.2388235	0.03112	C24H36O7	24	36	0	7	0	3
1281	435.275209	0.02846	C25H40O6	25	40	0	6	0	0
1283	437.0150311	0.02211	C21H10O11	21	10	0	11	0	0
1284	437.0514166	0.05935	C22H14O10	22	14	0	10	0	>3
1286	437.0878022	0.09911	C23H18O9	23	18	0	9	0	>3
1287	437.1030583	0.04647	C27H18O6	27	18	0	6	0	0
1289	437.1241877	0.12996	C24H22O8	24	22	0	8	0	>3
1290	437.1394438	0.01746	C28H22O5	28	22	0	5	0	3
1291	437.145317	0.0181	C21H26O10	21	26	0	10	0	2
1292	437.1605732	0.06003	C25H26O7	25	26	0	7	0	3
1293	437.1758293	0.01997	C29H26O4	29	26	0	4	0	3
1294	437.1817025	0.01966	C22H30O9	22	30	0	9	0	1
1295	437.1969587	0.03085	C26H30O6	26	30	0	6	0	0
1296	437.2180881	0.01964	C23H34O8	23	34	0	8	0	>3
1297	437.2333442	0.0427	C27H34O5	27	34	0	5	0	0
1298	437.2544736	0.02194	C24H38O7	24	38	0	7	0	2
1301	439.0306812	0.03584	C21H12O11	21	12	0	11	0	3
1303	439.0670667	0.05677	C22H16O10	22	16	0	10	0	>3
1305	439.1034522	0.11952	C23H20O9	23	20	0	9	0	>3
1306	439.1187084	0.03792	C27H20O6	27	20	0	6	0	2
1308	439.1398377	0.09559	C24H24O8	24	24	0	8	0	>3
1309	439.1550939	0.0278	C28H24O5	28	24	0	5	0	2
1310	439.1762232	0.03707	C25H28O7	25	28	0	7	0	>3
1311	439.2126087	0.04594	C26H32O6	26	32	0	6	0	3
1312	439.2337381	0.01333	C23H36O8	23	36	0	8	0	1
1313	439.2489943	0.04433	C27H36O5	27	36	0	5	0	1
1314	439.2701236	0.02173	C24H40O7	24	40	0	7	0	0
1317	441.0463313	0.04081	C21H14O11	21	14	0	11	0	>3
1319	441.0827168	0.05801	C22H18O10	22	18	0	10	0	>3
1321	441.1191023	0.08584	C23H22O9	23	22	0	9	0	>3
1323	441.1554878	0.05257	C24H26O8	24	26	0	8	0	>3
1324	441.1707439	0.02083	C28H26O5	28	26	0	5	0	0
1325	441.1918733	0.04497	C25H30O7	25	30	0	7	0	>3
1327	441.2282588	0.05202	C26H34O6	26	34	0	6	0	3
1328	441.2493882	0.01843	C23H38O8	23	38	0	8	0	1
1334	443.0619813	0.04295	C21H16O11	21	16	0	11	0	>3
1335	443.0772375	0.08495	C25H16O8	25	16	0	8	0	1
1336	443.0924936	0.01838	C29H16O5	29	16	0	5	0	3
1337	443.0983668	0.06102	C22H20O10	22	20	0	10	0	3
1338	443.113623	0.13387	C26H20O7	26	20	0	7	0	1
1339	443.1347523	0.05811	C23H24O9	23	24	0	9	0	>3
1341	443.1711379	0.04416	C24H28O8	24	28	0	8	0	3
1343	443.2075234	0.04115	C25H32O7	25	32	0	7	0	>3
1345	443.2439089	0.05819	C26H36O6	26	36	0	6	0	2
1346	443.2650382	0.01676	C23H40O8	23	40	0	8	0	1
1347	443.2802944	0.01904	C27H40O5	27	40	0	5	0	1
1349	445.056502	0.05833	C24H14O9	24	14	0	9	0	3
1350	445.0717582	0.01257	C28H14O6	28	14	0	6	0	2
1351	445.0928875	0.16693	C25H18O8	25	18	0	8	0	1
1352	445.1081437	0.02655	C29H18O5	29	18	0	5	0	1
1353	445.1140169	0.04658	C22H22O10	22	22	0	10	0	>3
1354	445.129273	0.11867	C26H22O7	26	22	0	7	0	1
1355	445.1504024	0.04868	C23H26O9	23	26	0	9	0	>3
1357	445.1867879	0.02776	C24H30O8	24	30	0	8	0	>3
1359	445.2231734	0.04302	C25H34O7	25	34	0	7	0	0
1360	445.2384296	0.02203	C29H34O4	29	34	0	4	0	0
1361	445.2595589	0.04466	C26H38O6	26	38	0	6	0	0
1364	447.0357666	0.04007	C23H12O10	23	12	0	10	0	1
1365	447.0510227	0.01159	C27H12O7	27	12	0	7	0	2
1366	447.0721521	0.08776	C24H16O9	24	16	0	9	0	>3
1367	447.0874082	0.03304	C28H16O6	28	16	0	6	0	1
1368	447.1085376	0.16837	C25H20O8	25	20	0	8	0	>3
1369	447.1237937	0.02448	C29H20O5	29	20	0	5	0	>3
1370	447.129667	0.03119	C22H24O10	22	24	0	10	0	0
1371	447.1449231	0.09858	C26H24O7	26	24	0	7	0	0
1372	447.1660525	0.02482	C23H28O9	23	28	0	9	0	2
1373	447.1813086	0.04545	C27H28O6	27	28	0	6	0	0
1374	447.202438	0.02711	C24H32O8	24	32	0	8	0	1
1376	447.2388235	0.0485	C25H36O7	25	36	0	7	0	0
1384	449.0514166	0.05028	C23H14O10	23	14	0	10	0	>3
1386	449.0878022	0.11504	C24H18O9	24	18	0	9	0	>3
1387	449.1030583	0.04336	C28H18O6	28	18	0	6	0	2
1388	449.1241877	0.14846	C25H22O8	25	22	0	8	0	>3
1389	449.1394438	0.02317	C29H22O5	29	22	0	5	0	>3
1390	449.145317	0.0187	C22H26O10	22	26	0	10	0	>3
1391	449.1605732	0.08412	C26H26O7	26	26	0	7	0	3
1392	449.1758293	0.01118	C30H26O4	30	26	0	4	0	2
1393	449.1969587	0.03334	C27H30O6	27	30	0	6	0	0
1394	449.2180881	0.02254	C24H34O8	24	34	0	8	0	1
1396	449.2544736	0.02863	C25H38O7	25	38	0	7	0	0
1401	451.0670667	0.06561	C23H16O10	23	16	0	10	0	>3
1402	451.0823229	0.04431	C27H16O7	27	16	0	7	0	0
1403	451.1034522	0.14217	C24H20O9	24	20	0	9	0	>3
1404	451.1187084	0.03989	C28H20O6	28	20	0	6	0	1
1405	451.1245816	0.02324	C21H24O11	21	24	0	11	0	2
1406	451.1398377	0.10879	C25H24O8	25	24	0	8	0	>3
1407	451.1550939	0.03013	C29H24O5	29	24	0	5	0	2
1408	451.1609671	0.01239	C22H28O10	22	28	0	10	0	0
1409	451.1762232	0.04666	C26H28O7	26	28	0	7	0	1
1410	451.1914794	0.01707	C30H28O4	30	28	0	4	0	3
1411	451.1973526	0.01049	C23H32O9	23	32	0	9	0	0
1412	451.2126087	0.0476	C27H32O6	27	32	0	6	0	0
1413	451.2337381	0.01337	C24H36O8	24	36	0	8	0	3
1417	451.3428946	0.02189	C27H48O5	27	48	0	5	0	0
1419	453.0463313	0.03112	C22H14O11	22	14	0	11	0	>3
1421	453.0827168	0.06827	C23H18O10	23	18	0	10	0	1
1423	453.1132291	0.01804	C31H18O4	31	18	0	4	0	2
1424	453.1191023	0.09375	C24H22O9	24	22	0	9	0	>3
1425	453.1343584	0.05576	C28H22O6	28	22	0	6	0	1
1426	453.1402317	0.01352	C21H26O11	21	26	0	11	0	0
1427	453.1554878	0.06567	C25H26O8	25	26	0	8	0	3
1428	453.1707439	0.02503	C29H26O5	29	26	0	5	0	2
1429	453.1918733	0.0298	C26H30O7	26	30	0	7	0	1
1430	453.2282588	0.05007	C27H34O6	27	34	0	6	0	0
1432	453.2493882	0.02788	C24H38O8	24	38	0	8	0	0
1441	455.0619813	0.04248	C22H16O11	22	16	0	11	0	>3
1443	455.0983668	0.05929	C23H20O10	23	20	0	10	0	>3
1445	455.1347523	0.08529	C24H24O9	24	24	0	9	0	>3
1446	455.1500085	0.05432	C28H24O6	28	24	0	6	0	1
1447	455.1711379	0.04842	C25H28O8	25	28	0	8	0	>3
1448	455.186394	0.02845	C29H28O5	29	28	0	5	0	0
1449	455.2075234	0.02917	C26H32O7	26	32	0	7	0	0
1451	455.2286527	0.01448	C23H36O9	23	36	0	9	0	1
1452	455.2439089	0.05885	C27H36O6	27	36	0	6	0	0
1453	455.2650382	0.01491	C24H40O8	24	40	0	8	0	0
1460	457.0776314	0.04775	C22H18O11	22	18	0	11	0	>3
1462	457.1081437	0.02372	C30H18O5	30	18	0	5	0	1
1463	457.1140169	0.0599	C23H22O10	23	22	0	10	0	>3
1465	457.1504024	0.04699	C24H26O9	24	26	0	9	0	>3
1466	457.1656586	0.04494	C28H26O6	28	26	0	6	0	2
1467	457.1867879	0.03335	C25H30O8	25	30	0	8	0	>3
1469	457.2231734	0.03736	C26H34O7	26	34	0	7	0	3
1471	457.2443028	0.01098	C23H38O9	23	38	0	9	0	0
1472	457.2595589	0.05807	C27H38O6	27	38	0	6	0	0
1477	459.0721521	0.07542	C25H16O9	25	16	0	9	0	1
1478	459.0874082	0.0324	C29H16O6	29	16	0	6	0	2
1479	459.0932815	0.0394	C22H20O11	22	20	0	11	0	>3
1480	459.1085376	0.12063	C26H20O8	26	20	0	8	0	0
1481	459.129667	0.03789	C23H24O10	23	24	0	10	0	>3
1482	459.1449231	0.08577	C27H24O7	27	24	0	7	0	0
1483	459.1660525	0.04137	C24H28O9	24	28	0	9	0	2
1485	459.202438	0.03333	C25H32O8	25	32	0	8	0	3
1492	461.0514166	0.05394	C24H14O10	24	14	0	10	0	1
1493	461.0666728	0.02454	C28H14O7	28	14	0	7	0	0
1494	461.0878022	0.10051	C25H18O9	25	18	0	9	0	>3
1495	461.1030583	0.03442	C29H18O6	29	18	0	6	0	3
1496	461.1089315	0.03339	C22H22O11	22	22	0	11	0	>3
1497	461.1241877	0.1735	C26H22O8	26	22	0	8	0	>3
1498	461.1394438	0.02678	C30H22O5	30	22	0	5	0	>3
1499	461.145317	0.03522	C23H26O10	23	26	0	10	0	>3
1500	461.1605732	0.08855	C27H26O7	27	26	0	7	0	0
1501	461.1817025	0.02319	C24H30O9	24	30	0	9	0	3
1502	461.1969587	0.0437	C28H30O6	28	30	0	6	0	0
1503	461.2180881	0.02634	C25H34O8	25	34	0	8	0	>3
1505	461.2544736	0.03558	C26H38O7	26	38	0	7	0	0
1510	463.0306812	0.02541	C23H12O11	23	12	0	11	0	1
1512	463.0670667	0.06246	C24H16O10	24	16	0	10	0	0
1514	463.1034522	0.1695	C25H20O9	25	20	0	9	0	>3
1515	463.1187084	0.03421	C29H20O6	29	20	0	6	0	3
1516	463.1398377	0.14025	C26H24O8	26	24	0	8	0	1
1518	463.1609671	0.01895	C23H28O10	23	28	0	10	0	0
1519	463.1762232	0.06769	C27H28O7	27	28	0	7	0	0
1520	463.1914794	0.01915	C31H28O4	31	28	0	4	0	0
1521	463.2126087	0.05267	C28H32O6	28	32	0	6	0	0
1522	463.2337381	0.02526	C25H36O8	25	36	0	8	0	1
1524	463.2701236	0.03617	C26H40O7	26	40	0	7	0	0
1528	465.0463313	0.04511	C23H14O11	23	14	0	11	0	>3
1531	465.0827168	0.07719	C24H18O10	24	18	0	10	0	>3
1532	465.0979729	0.05387	C28H18O7	28	18	0	7	0	0
1533	465.1038461	0.01914	C21H22O12	21	22	0	12	0	2
1534	465.1191023	0.13869	C25H22O9	25	22	0	9	0	>3
1535	465.1343584	0.03426	C29H22O6	29	22	0	6	0	2
1536	465.1554878	0.08115	C26H26O8	26	26	0	8	0	>3
1538	465.1918733	0.04361	C27H30O7	27	30	0	7	0	1
1539	465.2071294	0.02051	C31H30O4	31	30	0	4	0	1
1541	465.2493882	0.02156	C25H38O8	25	38	0	8	0	0
1549	467.0619813	0.04536	C23H16O11	23	16	0	11	0	>3
1551	467.0983668	0.11691	C24H20O10	24	20	0	10	0	1
1553	467.1288791	0.01815	C32H20O4	32	20	0	4	0	1
1554	467.1347523	0.09798	C25H24O9	25	24	0	9	0	>3
1555	467.1500085	0.04528	C29H24O6	29	24	0	6	0	1
1556	467.1711379	0.04774	C26H28O8	26	28	0	8	0	>3
1559	467.2075234	0.03538	C27H32O7	27	32	0	7	0	2
1561	467.2650382	0.02199	C25H40O8	25	40	0	8	0	0
1567	469.0412459	0.03264	C22H14O12	22	14	0	12	0	1
1569	469.0776314	0.05362	C23H18O11	23	18	0	11	0	1
1571	469.1140169	0.06294	C24H22O10	24	22	0	10	0	>3
1573	469.1504024	0.06743	C25H26O9	25	26	0	9	0	>3
1574	469.1656586	0.03447	C29H26O6	29	26	0	6	0	1
1575	469.1867879	0.02711	C26H30O8	26	30	0	8	0	0
1577	469.2231734	0.04037	C27H34O7	27	34	0	7	0	>3
1586	471.0932815	0.0367	C23H20O11	23	20	0	11	0	>3
1587	471.1085376	0.1326	C27H20O8	27	20	0	8	0	1
1588	471.1237937	0.0137	C31H20O5	31	20	0	5	0	>3
1589	471.129667	0.05069	C24H24O10	24	24	0	10	0	>3
1591	471.1660525	0.04142	C25H28O9	25	28	0	9	0	>3
1593	471.202438	0.03348	C26H32O8	26	32	0	8	0	>3
1595	471.2388235	0.04103	C27H36O7	27	36	0	7	0	0
1596	471.2540796	0.01421	C31H36O4	31	36	0	4	0	0
1601	473.0878022	0.08048	C26H18O9	26	18	0	9	0	>3
1602	473.1030583	0.02042	C30H18O6	30	18	0	6	0	>3
1603	473.1089315	0.03068	C23H22O11	23	22	0	11	0	>3
1604	473.1241877	0.14406	C27H22O8	27	22	0	8	0	>3
1605	473.1394438	0.01717	C31H22O5	31	22	0	5	0	3
1606	473.145317	0.05049	C24H26O10	24	26	0	10	0	>3
1608	473.1817025	0.02774	C25H30O9	25	30	0	9	0	>3
1609	473.1969587	0.03664	C29H30O6	29	30	0	6	0	0
1610	473.2180881	0.02457	C26H34O8	26	34	0	8	0	2
1612	473.2544736	0.04179	C27H38O7	27	38	0	7	0	1
1614	473.2908591	0.02463	C28H42O6	28	42	0	6	0	0
1618	475.0670667	0.06004	C25H16O10	25	16	0	10	0	0
1619	475.0823229	0.01804	C29H16O7	29	16	0	7	0	1
1620	475.0881961	0.03222	C22H20O12	22	20	0	12	0	>3
1621	475.1034522	0.11722	C26H20O9	26	20	0	9	0	>3
1622	475.1187084	0.02999	C30H20O6	30	20	0	6	0	>3
1623	475.1245816	0.02816	C23H24O11	23	24	0	11	0	>3
1624	475.1398377	0.15412	C27H24O8	27	24	0	8	0	1
1625	475.1550939	0.0182	C31H24O5	31	24	0	5	0	1
1626	475.1609671	0.02954	C24H28O10	24	28	0	10	0	0
1627	475.1762232	0.04974	C28H28O7	28	28	0	7	0	0
1628	475.1973526	0.02478	C25H32O9	25	32	0	9	0	3
1629	475.2126087	0.04362	C29H32O6	29	32	0	6	0	0
1630	475.2337381	0.03403	C26H36O8	26	36	0	8	0	0
1637	477.0463313	0.04103	C24H14O11	24	14	0	11	0	1
1639	477.0827168	0.07235	C25H18O10	25	18	0	10	0	>3
1640	477.0979729	0.05035	C29H18O7	29	18	0	7	0	2
1641	477.1132291	0.01762	C33H18O4	33	18	0	4	0	1
1642	477.1191023	0.19965	C26H22O9	26	22	0	9	0	>3
1643	477.1343584	0.03739	C30H22O6	30	22	0	6	0	>3
1644	477.1402317	0.02333	C23H26O11	23	26	0	11	0	>3
1645	477.1554878	0.12315	C27H26O8	27	26	0	8	0	>3
1646	477.1766172	0.01184	C24H30O10	24	30	0	10	0	>3
1647	477.1918733	0.04589	C28H30O7	28	30	0	7	0	0
1648	477.2130027	0.02445	C25H34O9	25	34	0	9	0	2
1649	477.2282588	0.03429	C29H34O6	29	34	0	6	0	0
1650	477.2493882	0.02784	C26H38O8	26	38	0	8	0	1
1657	479.040852	0.01771	C27H12O9	27	12	0	9	0	0
1658	479.0619813	0.05544	C24H16O11	24	16	0	11	0	3
1660	479.0924936	0.01468	C32H16O5	32	16	0	5	0	2
1661	479.0983668	0.08925	C25H20O10	25	20	0	10	0	3
1662	479.113623	0.06313	C29H20O7	29	20	0	7	0	1
1663	479.1347523	0.14552	C26H24O9	26	24	0	9	0	2
1664	479.1500085	0.03836	C30H24O6	30	24	0	6	0	3
1665	479.1711379	0.0692	C27H28O8	27	28	0	8	0	3
1666	479.186394	0.0222	C31H28O5	31	28	0	5	0	2
1667	479.2075234	0.04697	C28H32O7	28	32	0	7	0	0
1669	479.2650382	0.02126	C26H40O8	26	40	0	8	0	0
1674	481.0412459	0.03966	C23H14O12	23	14	0	12	0	0
1675	481.056502	0.03245	C27H14O9	27	14	0	9	0	0
1676	481.0776314	0.04596	C24H18O11	24	18	0	11	0	1
1678	481.1140169	0.08178	C25H22O10	25	22	0	10	0	1
1680	481.1504024	0.08422	C26H26O9	26	26	0	9	0	1
1681	481.1656586	0.0195	C30H26O6	30	26	0	6	0	0
1682	481.1867879	0.04396	C27H30O8	27	30	0	8	0	0
1683	481.2020441	0.01239	C31H30O5	31	30	0	5	0	0
1684	481.2231734	0.03304	C28H34O7	28	34	0	7	0	0
1686	481.2806883	0.01891	C26H42O8	26	42	0	8	0	0
1693	483.0932815	0.0532	C24H20O11	24	20	0	11	0	0
1696	483.129667	0.0693	C25H24O10	25	24	0	10	0	0
1717	485.1969587	0.03181	C30H30O6	30	30	0	6	0	1
1758	489.2646443	0.04099	C31H38O5	31	38	0	5	0	2
1789	493.1715318	0.01504	C24H30O11	24	30	0	11	0	0
1889	505.1656586	0.02138	C32H26O6	32	26	0	6	0	2
1895	505.2806883	0.02454	C28H42O8	28	42	0	8	0	0
1906	507.1660525	0.18665	C28H28O9	28	28	0	9	0	1
1919	509.1030583	0.01202	C33H18O6	33	18	0	6	0	0
1933	511.1034522	0.08449	C29H20O9	29	20	0	9	0	1
1942	511.2489943	0.01287	C33H36O5	33	36	0	5	0	2
1949	513.1132291	0.01668	C36H18O4	36	18	0	4	0	0
2003	519.275209	0.0371	C32H40O6	32	40	0	6	0	2
2069	529.0412459	0.0175	C27H14O12	27	14	0	12	0	0
2087	529.4626159	0.15931	C35H62O3	35	62	0	3	0	1
2098	531.202438	0.04107	C31H32O8	31	32	0	8	0	1
2111	533.1817025	0.07664	C30H30O9	30	30	0	9	0	1
2116	533.2908591	0.02871	C33H42O6	33	42	0	6	0	0
2141	537.2130027	0.03918	C30H34O9	30	34	0	9	0	1
2202	547.0670667	0.02313	C31H16O10	31	16	0	10	0	1
2212	547.2701236	0.0267	C33H40O7	33	40	0	7	0	2
2240	553.0987608	0.02463	C27H22O13	27	22	0	13	0	1
2241	553.1140169	0.07176	C31H22O10	31	22	0	10	0	2
2262	555.2599529	0.03058	C31H40O9	31	40	0	9	0	0
2301	563.0619813	0.02352	C31H16O11	31	16	0	11	0	2
2366	573.1554878	0.01502	C35H26O8	35	26	0	8	0	0
2419	581.2180881	0.02286	C35H34O8	35	34	0	8	0	2
2422	581.2544736	0.0212	C36H38O7	36	38	0	7	0	2
2436	585.161361	0.02394	C29H30O13	29	30	0	13	0	2
2471	591.1660525	0.04564	C35H28O9	35	28	0	9	0	2
2495	595.1820965	0.05406	C31H32O12	31	32	0	12	0	1
2501	597.0674606	0.022	C31H18O13	31	18	0	13	0	0
2505	597.1402317	0.08063	C33H26O11	33	26	0	11	0	2
2518	599.1711379	0.02591	C37H28O8	37	28	0	8	0	2
2525	601.1140169	0.02622	C35H22O10	35	22	0	10	0	1
2532	601.2595589	0.01961	C39H38O6	39	38	0	6	0	0
2539	603.1660525	0.04315	C36H28O9	36	28	0	9	0	1
2543	605.1089315	0.03143	C34H22O11	34	22	0	11	0	2
2566	609.1249755	0.01801	C30H26O14	30	26	0	14	0	2
2581	611.1922672	0.05112	C35H32O10	35	32	0	10	0	1
2589	613.1504024	0.04353	C37H26O9	37	26	0	9	0	2
2635	623.1558817	0.0643	C35H28O11	35	28	0	11	0	2
2663	629.145317	0.0271	C37H26O10	37	26	0	10	0	1
2664	629.1664464	0.05134	C34H30O12	34	30	0	12	0	2
2718	643.218482	0.03892	C36H36O11	36	36	0	11	0	1
2735	647.1922672	0.03221	C38H32O10	38	32	0	10	0	2
2753	651.2235674	0.02184	C38H36O10	38	36	0	10	0	0
2756	653.0420337	0.02188	C29H18O18	29	18	0	18	0	0
2761	653.1817025	0.02353	C40H30O9	40	30	0	9	0	1
2806	663.4054949	0.01945	C44H56O5	44	56	0	5	0	0
2812	665.2239613	0.02989	C35H38O13	35	38	0	13	0	0
2838	673.1715318	0.04023	C39H30O11	39	30	0	11	0	2
2881	687.2083112	0.04128	C37H36O13	37	36	0	13	0	0
2897	693.161361	0.02692	C38H30O13	38	30	0	13	0	0
