# Supplementary material for: Hepatoprotective Activity of Lignin-Derived Polyphenols Dereplicated Using High-Resolution Mass Spectrometry, In Vivo Experiments, and Deep Learning
Source: Int J Mol Sci. 2022 Dec 16;23(24):16025. doi: 10.3390/ijms232416025 (PMC9781348; doi:10.3390/ijms232416025)
Supplement: Supplementary file 1 [file ijms-23-16025-s001.zip › Supplementary-Table-S2.csv]

Number	mz	r	f	c	h	o	n	s	C=O	COOH	Br	Intravenous	Gavage	D-labeled BP-Cx-1	Gavage& intravenous
1	267.066256	0.005123373	H12_C16_O4	16	12	4	0	0	2	1	1	1	NA	Yes	1
2	269.045506	0.009165493	H10_C15_O5	15	10	5	0	0	1	2	2	2	1	Yes	2
3	273.076856	0.008942492	H14_C15_O5	15	14	5	0	0	1	2	2	NA	2	Yes	2
4	293.045576	0.008753644	H10_C17_O5	17	10	5	0	0	2	1	1	1	0	Yes	1
5	293.081876	0.004159864	H14_C18_O4	18	14	4	0	0	1	0	1	2	1	Yes	2
6	295.097626	0.005466463	H16_C18_O4	18	16	4	0	0	1	0	1	1	1	Yes	1
7	299.092496	0.008744014	H16_C17_O5	17	16	5	0	0	1	1	1	1	1	Yes	1
8	301.108126	0.00376388	H18_C17_O5	17	18	5	0	0	1	1	1	2	NA	Yes	2
9	303.066266	0.007118918	H12_C19_O4	19	12	4	0	0	0	1	1	3	3	Yes	3
10	303.087466	0.005633194	H16_C16_O6	16	16	6	0	0	1	2	2	NA	1	Yes	1
11	307.061116	0.007617544	H12_C18_O5	18	12	5	0	0	1	1	1	NA	1	Yes	1
12	309.040446	0.009734541	H10_C17_O6	17	10	6	0	0	2	2	1	2	NA	Yes	2
13	309.076826	0.007889256	H14_C18_O5	18	14	5	0	0	2	1	1	3	2	Yes	3
14	311.056116	0.014082762	H12_C17_O6	17	12	6	0	0	2	2	2	2	NA	Yes	2
15	311.092476	0.009830308	H16_C18_O5	18	16	5	0	0	2	1	1	2	2	Yes	2
16	317.045626	0.005088649	H10_C19_O5	19	10	5	0	0	1	1	0	NA	3	Yes	3
17	317.103056	0.006831773	H18_C17_O6	17	18	6	0	0	1	2	2	1	1	Yes	1
18	319.061116	0.004691243	H12_C19_O5	19	12	5	0	0	1	1	1	2	NA	Yes	2
19	321.040516	0.006258058	H10_C18_O6	18	10	6	0	0	1	2	1	NA	1	Yes	1
20	321.134456	0.005726507	H22_C17_O6	17	22	6	0	0	0	2	1	3	1	Yes	3
21	323.056086	0.009559337	H12_C18_O6	18	12	6	0	0	2	2	1	2	NA	Yes	2
22	325.071746	0.016494347	H14_C18_O6	18	14	6	0	0	2	2	2	3	NA	Yes	3
23	325.108116	0.007580065	H18_C19_O5	19	18	5	0	0	1	1	1	NA	2	Yes	2
24	327.014596	0.008345231	H8_C16_O8	16	8	8	0	0	1	3	2	1	1	Yes	1
25	329.103046	0.01548508	H18_C18_O6	18	18	6	0	0	2	2	2	1	2	Yes	1
26	329.175886	0.007776075	H26_C20_O4	20	26	4	0	0	1	1	1	2	NA	Yes	2
27	333.207156	0.01003153	H30_C20_O4	20	30	4	0	0	1	1	2	2	NA	Yes	2
28	335.056156	0.008989195	H12_C19_O6	19	12	6	0	0	1	2	1	NA	2	Yes	2
29	335.113716	0.006230855	H20_C17_O7	17	20	7	0	0	1	3	1	2	0	Yes	2
30	335.150016	0.003864001	H24_C18_O6	18	24	6	0	0	0	2	1	1	1	Yes	1
31	337.071776	0.011938178	H14_C19_O6	19	14	6	0	0	1	2	1	1	2	Yes	1
32	339.014666	0.004664941	H8_C17_O8	17	8	8	0	0	2	3	1	2	1	Yes	2
33	339.087416	0.014326062	H16_C19_O6	19	16	6	0	0	2	2	2	1	1	Yes	1
34	341.103026	0.01224367	H18_C19_O6	19	18	6	0	0	2	2	1	1	1	Yes	1
35	341.196996	0.004846995	H30_C18_O6	18	30	6	0	0	2	2	0	1	1	Yes	1
36	343.118706	0.009033044	H20_C19_O6	19	20	6	0	0	1	2	2	NA	1	Yes	1
37	345.134446	0.00727598	H22_C19_O6	19	22	6	0	0	1	2	1	2	1	Yes	2
38	345.170766	0.00483684	H26_C20_O5	20	26	5	0	0	1	1	1	3	1	Yes	3
39	347.040826	0.005360058	H12_C16_O9	16	12	9	0	0	1	4	1	2	NA	Yes	2
40	347.056146	0.011643744	H12_C20_O6	20	12	6	0	0	1	1	1	NA	2	Yes	2
41	347.077226	0.017527012	H16_C17_O8	17	16	8	0	0	1	3	1	3	2	Yes	3
42	347.113666	0.01219379	H20_C18_O7	18	20	7	0	0	1	3	1	1	1	Yes	1
43	347.150046	0.00650801	H24_C19_O6	19	24	6	0	0	0	2	1	1	1	Yes	1
44	349.071766	0.017634213	H14_C20_O6	20	14	6	0	0	1	2	1	3	NA	Yes	3
45	349.092846	0.005786889	H18_C17_O8	17	18	8	0	0	1	3	2	2	1	Yes	2
46	349.202076	0.006495798	H30_C20_O5	20	30	5	0	0	1	1	1	NA	1	Yes	1
47	351.051026	0.009442146	H12_C19_O7	19	12	7	0	0	2	2	1	2	1	Yes	2
48	355.155216	0.005188061	H24_C21_O5	21	24	5	0	0	0	0	1	3	NA	Yes	3
49	355.285416	0.013023452	H40_C21_O4	21	40	4	0	0	0	1	0	2	NA	Yes	2
50	355.321766	1	H44_C22_O3	22	44	3	0	0	0	0	0	NA	1	Yes	1
51	357.025206	0.011158462	H10_C17_O9	17	10	9	0	0	1	4	1	1	NA	Yes	1
52	357.134336	0.007640314	H22_C20_O6	20	22	6	0	0	1	2	1	1	1	Yes	1
53	359.113676	0.011150643	H20_C19_O7	19	20	7	0	0	1	2	2	2	NA	Yes	2
54	359.222806	0.005896116	H32_C22_O4	22	32	4	0	0	0	1	1	NA	1	Yes	1
55	361.035376	0.006574541	H10_C20_O7	20	10	7	0	0	1	3	1	1	1	Yes	1
56	361.129266	0.006133671	H22_C19_O7	19	22	7	0	0	1	2	2	2	NA	Yes	2
57	363.051026	0.012093457	H12_C20_O7	20	12	7	0	0	1	3	1	1	NA	Yes	1
58	363.072166	0.005759323	H16_C17_O9	17	16	9	0	0	1	4	1	1	1	Yes	1
59	363.087516	0.01369984	H16_C21_O6	21	16	6	0	0	1	2	1	2	NA	Yes	2
60	363.108576	0.007806074	H20_C18_O8	18	20	8	0	0	1	3	2	NA	1	Yes	1
61	363.144936	0.004776378	H24_C19_O7	19	24	7	0	0	0	3	1	NA	1	Yes	1
62	363.181266	0.00406274	H28_C20_O6	20	28	6	0	0	1	2	0	2	1	Yes	2
63	365.103066	0.012854942	H18_C21_O6	21	18	6	0	0	1	2	1	NA	1	Yes	1
64	367.045896	0.010310568	H12_C19_O8	19	12	8	0	0	2	3	1	1	NA	Yes	1
65	367.118766	0.007444013	H20_C21_O6	21	20	6	0	0	3	1	1	1	1	Yes	1
66	369.061616	0.017368651	H14_C19_O8	19	14	8	0	0	2	3	2	1	NA	Yes	1
67	369.097966	0.020224838	H18_C20_O7	20	18	7	0	0	2	2	2	NA	1	Yes	1
68	369.134436	0.004684927	H22_C21_O6	21	22	6	0	0	1	1	1	2	NA	Yes	2
69	371.113626	0.020561262	H20_C20_O7	20	20	7	0	0	2	2	1	NA	4	Yes	4
70	373.092906	0.025735784	H18_C19_O8	19	18	8	0	0	2	3	2	NA	2	Yes	2
71	373.129246	0.010234498	H22_C20_O7	20	22	7	0	0	0	2	2	2	NA	Yes	2
72	375.087406	0.014398236	H16_C22_O6	22	16	6	0	0	1	1	1	NA	1	Yes	1
73	375.108566	0.015844163	H20_C19_O8	19	20	8	0	0	1	3	2	2	2	Yes	2
74	377.030196	0.006253477	H10_C20_O8	20	10	8	0	0	1	3	1	2	NA	Yes	2
75	377.066666	0.017161736	H14_C21_O7	21	14	7	0	0	1	2	1	1	NA	Yes	1
76	377.124196	0.008823902	H22_C19_O8	19	22	8	0	0	1	3	2	1	1	Yes	1
77	377.160656	0.003933377	H26_C20_O7	20	26	7	0	0	0	2	1	2	0	Yes	2
78	379.045926	0.011887743	H12_C20_O8	20	12	8	0	0	2	3	1	2	NA	Yes	2
79	379.176156	0.00452553	H28_C20_O7	20	28	7	0	0	1	2	1	1	1	Yes	1
80	381.134406	0.007059004	H22_C22_O6	22	22	6	0	0	1	1	1	1	2	Yes	1
81	383.040866	0.009977001	H12_C19_O9	19	12	9	0	0	1	4	1	NA	1	Yes	1
82	383.077246	0.02569696	H16_C20_O8	20	16	8	0	0	2	3	2	2	NA	Yes	2
83	385.108176	0.005636884	H18_C24_O5	24	18	5	0	0	1	1	0	NA	1	Yes	1
84	385.129256	0.017697862	H22_C21_O7	21	22	7	0	0	2	2	1	1	NA	Yes	1
85	385.165766	0.005177485	H26_C22_O6	22	26	6	0	0	1	2	0	1	1	Yes	1
86	387.108496	0.018763512	H20_C20_O8	20	20	8	0	0	2	3	2	NA	1	Yes	1
87	387.144936	0.011703171	H24_C21_O7	21	24	7	0	0	0	2	2	1	2	Yes	1
88	387.181336	0.0064525	H28_C22_O6	22	28	6	0	0	1	2	0	1	1	Yes	1
89	389.051456	0.006526976	H14_C18_O10	18	14	10	0	0	1	4	1	NA	1	Yes	1
90	389.066676	0.015137623	H14_C22_O7	22	14	7	0	0	1	2	1	NA	1	Yes	1
91	389.196886	0.00547059	H30_C22_O6	22	30	6	0	0	0	2	0	1	1	Yes	1
92	391.082296	0.020856676	H16_C22_O7	22	16	7	0	0	1	2	1	NA	2	Yes	2
93	391.139906	0.005817598	H24_C20_O8	20	24	8	0	0	0	3	1	1	1	Yes	1
94	391.212706	0.006357151	H32_C22_O6	22	32	6	0	0	0	2	1	NA	3	Yes	3
95	393.082646	0.0044309	H18_C18_O10	18	18	10	0	0	1	2	1	2	2	Yes	2
96	395.113606	0.016868155	H20_C22_O7	22	20	7	0	0	2	2	1	2	NA	Yes	2
97	397.092906	0.024622051	H18_C21_O8	21	18	8	0	0	1	3	1	NA	1	Yes	1
98	397.332306	0.64734135	H46_C24_O4	24	46	4	0	0	0	1	0	2	NA	Yes	2
99	399.108526	0.027182754	H20_C21_O8	21	20	8	0	0	2	3	2	1	NA	Yes	1
100	399.144966	0.008262189	H24_C22_O7	22	24	7	0	0	1	2	1	NA	1	Yes	1
101	399.217676	0.006618393	H32_C24_O5	24	32	5	0	0	0	0	0	NA	2	Yes	2
102	401.124206	0.018683451	H22_C21_O8	21	22	8	0	0	1	3	2	2	2	Yes	2
103	401.160496	0.008242118	H26_C22_O7	22	26	7	0	0	1	1	1	2	NA	Yes	2
104	403.067006	0.009130307	H16_C19_O10	19	16	10	0	0	1	4	1	NA	1	Yes	1
105	403.103436	0.01907333	H20_C20_O9	20	20	9	0	0	1	3	1	1	NA	Yes	1
106	403.139856	0.014997199	H24_C21_O8	21	24	8	0	0	1	2	2	2	NA	Yes	2
107	405.025116	0.004871544	H10_C21_O9	21	10	9	0	0	1	3	0	NA	1	Yes	1
108	405.061596	0.017162979	H14_C22_O8	22	14	8	0	0	1	3	1	2	NA	Yes	2
109	405.076666	0.006132022	H14_C26_O5	26	14	5	0	0	0	2	0	2	NA	Yes	2
110	405.097976	0.01975377	H18_C23_O7	23	18	7	0	0	1	2	1	2	NA	Yes	2
111	405.119126	0.01093457	H22_C20_O9	20	22	9	0	0	1	3	1	3	2	Yes	3
112	407.077236	0.026423739	H16_C22_O8	22	16	8	0	0	2	3	1	2	0	Yes	2
113	407.113586	0.018023154	H20_C23_O7	23	20	7	0	0	1	2	1	2	NA	Yes	2
114	407.134836	0.005541703	H24_C20_O9	20	24	9	0	0	1	2	1	2	2	Yes	2
115	409.056496	0.01634126	H14_C21_O9	21	14	9	0	0	2	3	1	2	NA	Yes	2
116	409.129366	0.011262994	H22_C23_O7	23	22	7	0	0	0	2	1	2	NA	Yes	2
117	409.223156	0.005997932	H34_C22_O7	22	34	7	0	0	0	2	0	NA	1	Yes	1
118	413.051406	0.009887287	H14_C20_O10	20	14	10	0	0	2	4	1	NA	2	Yes	2
119	415.103496	0.021088619	H20_C21_O9	21	20	9	0	0	1	4	0	2	NA	Yes	2
120	415.139846	0.011564338	H24_C22_O8	22	24	8	0	0	1	2	1	NA	1	Yes	1
121	415.176246	0.007773425	H28_C23_O7	23	28	7	0	0	1	2	1	1	1	Yes	1
122	415.212596	0.010619065	H32_C24_O6	24	32	6	0	0	0	2	0	2	0	Yes	2
123	417.061646	0.021211894	H14_C23_O8	23	14	8	0	0	1	2	1	1	NA	Yes	1
124	417.082696	0.010482013	H18_C20_O10	20	18	10	0	0	0	4	1	2	NA	Yes	2
125	417.097936	0.018230414	H18_C24_O7	24	18	7	0	0	1	1	0	NA	2	Yes	2
126	417.119066	0.019508652	H22_C21_O9	21	22	9	0	0	1	3	1	1	1	Yes	1
127	419.077276	0.021731452	H16_C23_O8	23	16	8	0	0	1	3	1	NA	2	Yes	2
128	419.098466	0.00856007	H20_C20_O10	20	20	10	0	0	1	3	1	1	NA	Yes	1
129	419.134776	0.008638059	H24_C21_O9	21	24	9	0	0	1	2	1	1	NA	Yes	1
130	455.062106	0.009402026	H16_C22_O11	22	16	11	0	0	3	4	1	NA	1	Yes	1
131	463.067026	0.020901785	H16_C24_O10	24	16	10	0	0	2	4	1	2	NA	Yes	2
132	499.103486	0.021351436	H20_C28_O9	28	20	9	0	0	3	2	0	1	2	Yes	1
133	559.124536	0.029442857	H24_C30_O11	30	24	11	0	0	1	4	0	2	NA	Yes	2
